# Supplementary material for: The hereditary mutation G51D unlocks a distinct fibril strain transmissible to wild-type α-synuclein
Source: Nat Commun. 2021 Oct 29;12:6252. doi: 10.1038/s41467-021-26433-2 (PMC8556266; doi:10.1038/s41467-021-26433-2)
Supplement: Supplementary file 3 — Source Data [file 41467_2021_26433_MOESM3_ESM.xlsx]

## Sheet: Figure 1a
Fig. 1a ThT kinetic assay of the G51D fibril formation with and without PFFs (5 mol%) in PB Buffer (50 mM phosphate buffer, pH 7.0, 50 mM NaCl).
Data of ThT kinetic assay:
Time (h)	G51D_0% PFFs					G51D_5% PFFs
0	107	108	110	109	110	232	249	249	251	251
5.04167	124	122	126	119	129	974	1071	1072	1117	1147
10.0833	136	134	139	130	141	1275	1412	1411	1443	1505
15.0333	146	139	146	140	147	1533	1690	1691	1672	1799
20.075	177	155	160	158	162	1683	1862	1855	1790	1992
25.025	208	177	173	172	179	1829	2056	2038	1937	2174
30.0667	243	204	205	189	205	1916	2189	2151	2051	2286
35.0167	276	232	235	210	230	1970	2262	2222	2124	2338
40.0583	313	284	300	232	297	2015	2320	2273	2178	2381
45.0083	362	344	379	271	429	2059	2376	2322	2233	2432
50.05	386	443	466	344	532	2083	2411	2352	2267	2466
55	404	541	543	420	625	2102	2434	2377	2291	2487
60.0417	419	634	609	513	707	2121	2457	2399	2311	2511
65.0833	433	736	670	599	803	2135	2475	2416	2330	2528
70.0333	446	800	716	680	882	2144	2485	2428	2338	2537
75.075	458	851	757	751	931	2149	2491	2433	2342	2542
80.025	500	897	794	831	971	2168	2514	2459	2364	2563
85.0667	511	932	825	897	999	2172	2517	2456	2371	2569
90.0167	521	956	840	979	1015	2154	2499	2425	2353	2550

## Sheet: Figure1b
Fig. 1b Half pitch lengths of G51D fibrils (0% PFFs) measured from TEM images
	Half pitch length (nm)
	51.4
	52
	54.9
	55
	55.4
	56.2
	56.2
	57.5
	57.8
	58.5
	58.8
	58.9
	59.3
	59.4
	60.1
	60.9
	61.4
	61.5
	62.2
	62.3
	62.6
	62.9
	63.1
	63.1
	63.3
	63.7
	63.8
	64
	64.3
	64.3
	64.9
	65.6
	66.2
	66.2
	66.2
	66.2
	66.6
	66.8
	66.9
	67.1
	67.1
	67.4
	67.5
	68.1
	68.1
	68.2
	68.3
	68.4
	68.4
	68.5
	68.8
	69.2
	69.3
	69.4
	69.7
	69.9
	69.9
	70.2
	70.2
	70.5
	71.1
	71.5
	71.5
	71.6
	71.6
	72.1
	72.6
	72.6
	73.5
	73.7
	74.2
	74.4
	75.3
	75.4
	75.6
	76.6
	77.1
	77.3
	77.5
	79.3
	79.6
	81.8
	84.1

## Sheet: Figure 1c
Fig. 1c The fibril width and periodicity of G51D fibril
	G51D fibril
	Width		Periodicity
	Distance (nm)	Height (nm)	Distance (nm)	Height (nm)
	0.55237	-0.142253	0	6.03
	2.3111	-0.134246	2.33	6.03
	4.06983	-0.063904	4.66	5.86
	5.82856	-0.096406	6.99	5.89
	7.58729	0.04412	9.31	6.29
	9.34601	0.051971	11.6	5.83
	11.1047	0.103157	14	6.18
	12.8635	0.029989	16.3	5.9
	14.6222	-0.149633	18.6	5.78
	16.3809	-0.141468	21	6.21
	18.1397	-0.043335	23.3	6.47
	19.8984	-0.035642	25.6	6.12
	21.6571	0.230965	27.9	7.83
	23.4158	0.076308	30.3	8.21
	25.1746	3.08215	32.6	7.96
	26.9333	5.16429	34.9	8.72
	28.692	7.05252	37.3	8.39
	30.4508	7.87385	39.6	8.64
	32.2095	9.38745	41.9	8.94
	33.9682	9.55796	44.2	8.9
	35.7269	9.45182	46.6	8.69
	37.4857	8.64667	48.9	7.6
	39.2444	7.19791	51.2	7.25
	41.0031	5.1321	53.6	7.12
	42.7619	1.49774	55.9	7.03
	44.5206	0.366153	58.2	6.96
	46.2793	0.414826	60.5	6.89
	48.038	0.174598	62.9	6.31
	49.7968	0.019941	65.2	6.27
	51.5555	-0.01523	67.5	6.15
	53.3142	0.07411	69.9	5.49
	55.073	0.019627	72.2	5.44
	56.8317	0.190299	74.5	6.04
	58.5904	-0.073482	76.8	5.54
	60.3492	-0.47245	79.2	5.72
	62.1079	-0.184489	81.5	6.11
	63.8666	-0.054483	83.8	6.2
	65.6253	-0.100331	86.2	5.82
	67.3841	0.151517	88.5	6.24
	69.1428	0.099075	90.8	6.21
	70.9015	0.106925	93.1	6.08
			95.5	5.6
			97.8	5.92
			100	6.06
			102	7.89
			105	8.7
			107	9.18
			109	8.71
			112	7.43
			114	7.39
			116	7.18
			119	7.32
			121	7.1
			123	7.21
			126	6.77
			128	6.58
			130	6.47
			133	6.37
			135	6.27
			137	6.49
			140	6.6
			142	6.69
			144	6.51
			147	6.39
			149	6.33
			151	6.24
			154	6.19
			156	6.19
			158	5.73
			161	6.7
			163	6.36
			165	6.21
			168	6.54
			170	7.38
			172	7.79
			175	8.27
			177	8.24
			179	8.86
			182	8.71
			184	7.98
			186	7.78
			189	7.32
			191	7
			193	6.93
			196	6.68
			198	6.89
			200	6.38
			203	5.83
			205	5.61
			207	5.75
			210	5.76
			212	5.37
			214	5.73
			217	5.51
			219	5.05
			221	5.54
			224	5.46
			226	6.22
			228	6.05
			231	5.53
			233	6.88
			235	6.69
			238	7.41
			240	8.08
			242	8.22
			245	7.38
			247	7.68
			249	8.25
			251	8.64
			254	8.97
			256	9.04
			258	8.28
			261	8.66
			263	8.36
			265	7
			268	6.61
			270	6.71
			272	6.57
			275	6.35
			277	6.07
			279	6.06
			282	6.14
			284	5.99
			286	6.53
			289	6.07
			291	5.64
			293	6
			296	5.84
			298	5.66
			300	5.93
			303	5.47
			305	5.94
			307	5.9
			310	5.31
			312	4.77

## Sheet: Figure 4b
Fig. 4b Fibrillation of WT α-syn alone or in the presence of 5 mol% WT PFFs and G51D PFFs, respectively.
Data of ThT kinetic assay:
Time (h)	WT_0% PFFs					WT_5% WT1a PFFs					WT_5% G51D PFFs
0	102	99	100	96	98	332	333	324	324	325	243	245	228	242	236
5.04167	93	92	92	92	92	1751	1856	1752	1724	1750	611	570	547	542	537
10.0833	89	89	89	89	89	1981	2090	1934	1959	2008	876	841	830	781	850
15.0333	94	95	96	93	95	2194	2293	2116	2165	2216	1099	1067	1066	1011	1079
20.075	98	100	103	96	102	2244	2273	2136	2186	2255	1268	1219	1044	1150	1217
25.025	107	108	112	105	109	2290	2273	2211	2228	2304	1446	1346	1316	1286	1355
30.0667	117	115	119	117	116	2269	2226	2222	2142	2310	1558	1436	1450	1383	1425
35.0167	130	121	127	132	122	2232	2266	2211	2108	2289	1635	1507	1537	1265	1378
40.0583	146	130	135	157	129	2237	2242	2205	2072	2265	1699	1572	1612	1411	1590
45.0083	165	140	144	182	137	2245	2212	2226	2036	2230	1760	1642	1682	1497	1691
50.05	188	152	156	210	149	2238	2167	2234	2093	2248	1803	1698	1730	1564	1756
55	207	164	170	243	165	2229	2222	2236	2134	2257	1838	1732	1773	1612	1807
60.0417	236	179	185	274	186	2218	2239	2170	2152	2258	1867	1778	1820	1654	1857
65.0833	258	203	201	301	216	2190	2247	2184	2124	2257	1892	1799	1847	1689	1898
70.0333	282	225	226	331	242	2187	2246	2193	2138	2239	1913	1831	1877	1716	1911
75.075	307	252	250	361	262	2175	2167	2196	2117	2232	1924	1859	1895	1738	1871
80.025	336	288	281	392	281	2182	2135	2203	2115	2256	1951	1901	1926	1649	2068
85.0667	365	319	320	420	294	2178	2168	2190	2097	2235	1960	1936	1945	1573	2095
90.0167	386	348	362	443	308	2140	2173	2145	2016	2224	1949	1958	1937	1552	2087

## Sheet: Figure 4c
Fig. 1c The fibril width and periodicity of WT51cs fibril
	WT51cs fibril
	Width		Periodicity
	Distance (nm)	Height (nm)	Distance (nm)	Height (nm)
	0	-0.15	0.114	6.1929
	2.1	-0.15	2.2441	5.7965
	4.19	-0.29	4.3742	6.2628
	6.29	-0.24	6.5043	5.591
	8.39	-0.29	8.6343	6.2928
	10.49	-0.07	10.7644	6.0266
	12.58	-0.24	12.8945	6.9537
	14.68	-0.49	15.0246	6.7027
	16.78	-0.03	17.1547	7.3209
	18.87	3.8	19.2848	7.2458
	20.97	6.65	21.4148	7.4833
	23.07	7.24	23.5449	7.7068
	25.17	8.85	25.675	9.0855
	27.26	9.76	27.8051	9.2103
	29.36	9.6	29.9352	9.1736
	31.46	8.15	32.0653	8.3167
	33.56	7.99	34.1954	8.326
	35.65	6.88	36.3254	8.1192
	37.75	3.55	38.4555	7.9907
	39.85	0.34	40.5856	7.0231
	41.94	-0.36	42.7157	6.8179
	44.04	-0.19	44.8458	6.4322
	46.14	-0.28	46.9759	6.8544
	48.24	-0.14	49.1059	7.0243
	50.33	-0.08	51.236	6.5964
	52.43	-0.12	53.3661	6.3989
	54.53	-0.26	55.4962	6.2834
	56.62	0.09	57.6263	6.7058
	58.72	-0.01	59.7564	6.7891
	60.82	-0.2	61.8865	6.7675
			64.0165	6.725
			66.1466	6.8872
			68.2767	6.826
			70.4068	6.6744
			72.5369	6.6301
			74.667	6.2636
			76.7971	6.663
			78.9271	6.6993
			81.0572	6.4865
			83.1873	6.8441
			85.3174	7.0447
			87.4475	7.3669
			89.5776	7.4067
			91.7077	8.1162
			93.8377	8.2401
			95.9678	8.5477
			98.0979	9.3862
			100.228	8.7909
			102.358	8.298
			104.488	8.1846
			106.618	7.2334
			108.748	7.9924
			110.878	7.3946
			113.008	7.4956
			115.139	6.8433
			117.269	7.0821
			119.399	7.1282
			121.529	6.727
			123.659	6.5525
			125.789	5.6406
			127.919	5.9862
			130.049	5.1142
			132.179	5.5822
			134.309	5.1888
			136.439	5.5574
			138.57	4.9326
			140.7	5.2707
			142.83	5.2107
			144.96	5.7861
			147.09	5.9255
			149.22	5.6106
			151.35	6.3621
			153.48	5.7584
			155.61	6.2419
			157.74	5.7899
			159.87	6.4037
			162	6.1523
			164.131	7.1638
			166.261	7.6401
			168.391	8.6822
			170.521	9.2805
			172.651	8.9398
			174.781	8.4746
			176.911	8.8229
			179.041	9.7274
			181.171	9.2507
			183.301	9.3133
			185.431	8.5966
			187.561	8.7436
			189.692	7.8124
			191.822	7.7604
			193.952	8.0985
			196.082	7.5421
			198.212	7.9949
			200.342	7.4679
			202.472	7.607
			204.602	6.6128
			206.732	6.4001
			208.862	5.7897
			210.992	5.8829
			213.123	5.3437
			215.253	5.8426
			217.383	6.2191
			219.513	5.8761
			221.643	6.153
			223.773	5.7397
			225.903	5.8331
			228.033	5.4857
			230.163	6.3824
			232.293	6.3101
			234.423	6.5946
			236.553	6.5031
			238.684	6.3515
			240.814	5.9313
			242.944	5.9327
			245.074	6.0873
			247.204	6.0156
			249.334	6.1166
			251.464	6.6529
			253.594	7.3428
			255.724	8.0495
			257.854	8.2728
			259.984	8.3907
			262.115	8.3234
			264.245	8.1686
			266.375	9.1495
			268.505	9.2657
			270.635	8.1375
			272.765	8.2614
			274.895	7.1776
			277.025	7.531
			279.155	6.5942
			281.285	7.0164
			283.415	6.2098
			285.545	6.724
			287.675	5.7621
			289.806	5.9702
			291.936	6.3007
			294.066	5.5376
			296.196	6.006
			298.326	5.3967
			300.456	5.8268
			302.586	4.8631
			304.716	5.4383
			306.846	4.7361
			308.976	5.4643
			311.106	4.8544
			313.236	5.2997
			315.367	6.1199
			317.497	5.9981
			319.627	6.4816
			321.757	5.8915

## Sheet: Figure 4d
Fig. 4d The fibril width and periodicity of WTwts fibril
	WTwts fibril
	Width		Periodicity
	Distance (nm)	Height (nm)	Distance (nm)	Height (nm)
	0	-0.502743	0	6.06776
	1.18441	-0.504631	1.14757	6.26132
	2.36882	-0.607925	2.29514	6.23935
	3.55323	-0.553704	3.44271	6.44938
	4.73764	-0.565886	4.59028	6.37354
	5.92205	-0.529167	5.73785	6.49331
	7.10647	-0.545125	6.88542	6.49502
	8.29088	-0.572578	8.03299	6.39825
	9.47529	-0.585104	9.18056	6.40923
	10.6597	-0.465509	10.3281	6.60656
	11.8441	-0.415235	11.4757	6.60004
	13.0285	-0.341968	12.6233	6.84918
	14.2129	-0.0116663	13.7708	6.88556
	15.3973	0.601251	14.9184	7.11481
	16.5817	1.24059	16.066	7.36087
	17.7662	3.01672	17.2136	7.34817
	18.9506	3.86832	18.3611	7.51839
	20.135	5.12042	19.5087	7.44803
	21.3194	6.34282	20.6563	7.45696
	22.5038	7.11343	21.8038	7.37356
	23.6882	7.84973	22.9514	7.27404
	24.8726	8.52991	24.099	7.42024
	26.057	8.83808	25.2465	7.53417
	27.2415	9.26328	26.3941	7.55305
	28.4259	9.37327	27.5417	7.77474
	29.6103	9.41411	28.6893	7.84235
	30.7947	9.26569	29.8368	8.17043
	31.9791	8.28196	30.9844	8.4285
	33.1635	6.60467	32.132	8.46899
	34.3479	5.87593	33.2795	8.65053
	35.5323	4.41398	34.4271	8.69069
	36.7167	3.25008	35.5747	8.64196
	37.9012	2.37961	36.7223	8.73805
	39.0856	1.49009	37.8698	8.655
	40.27	0.721364	39.0174	8.57984
	41.4544	0.299768	40.165	8.66975
	42.6388	0.229073	41.3125	8.61999
	43.8232	0.0948892	42.4601	8.56234
	45.0076	0.10793	43.6077	8.54381
	46.192	0.254468	44.7552	8.43365
	47.3764	0.19647	45.9028	8.31559
	48.5608	0.231475	47.0504	8.23391
	49.7452	0.18566	48.198	8.04173
	50.9297	0.218262	49.3455	8.00467
	52.1141	0.107758	50.4931	7.90961
	53.2985	0.0754996	51.6407	7.79087
	54.4829	0.0204192	52.7882	7.69306
	55.6673	0.0873393	53.9358	7.54687
	56.8517	0.0801325	55.0834	7.46897
	58.0361	0.127834	56.2309	7.35572
	59.2205	0.0590269	57.3785	7.20197
	60.4049	0.149283	58.5261	7.11789
			59.6737	7.1402
			60.8212	6.97616
			61.9688	6.95729
			63.1164	7.07534
			64.2639	7.06367
			65.4115	7.07843
			66.5591	6.90615
			67.7066	6.89723
			68.8542	7.03176
			70.0018	6.81349
			71.1494	6.78741
			72.2969	6.77506
			73.4445	6.7452
			74.5921	6.64637
			75.7396	6.57704
			76.8872	6.52762
			78.0348	6.46585
			79.1824	6.24793
			80.3299	6.24999
			81.4775	6.27024
			82.6251	6.28843
			83.7726	6.33819
			84.9202	6.29804
			86.0678	6.33819
			87.2154	6.47237
			88.3629	6.54307
			89.5105	6.54924
			90.6581	6.56572
			91.8056	6.54959
			92.9532	6.47375
			94.1008	6.48438
			95.2484	6.44389
			96.3959	6.54821
			97.5435	6.48095
			98.6911	6.41197
			99.8386	6.50703
			100.986	6.44869
			102.134	6.29426
			103.281	6.19405
			104.429	6.1563
			105.576	6.06742
			106.724	6.04065
			107.872	5.97922
			109.019	6.07806
			110.167	6.06365
			111.314	6.10963
			112.462	6.07428
			113.609	5.96893
			114.757	6.02898
			115.905	5.97854
			117.052	5.92088
			118.2	5.96824
			119.347	5.92637
			120.495	6.05644
			121.642	5.99192
			122.79	6.09522
			123.938	6.23249
			125.085	6.19028
			126.233	6.27607
			127.38	6.26303
			128.528	6.44972
			129.675	6.60827
			130.823	6.5815
			131.971	6.70676
			133.118	6.83752
			134.266	6.81281
			135.413	6.94287
			136.561	6.89517
			137.708	7.16182
			138.856	7.25379
			140.004	7.1553
			141.151	7.23252
			142.299	7.36395
			143.446	7.26546
			144.594	7.27816
			145.742	7.22737
			146.889	7.53795
			148.037	7.68689
			149.184	7.66115
			150.332	7.90686
			151.479	7.83583
			152.627	7.86019
			153.774	7.95422
			154.922	7.85848
			156.07	7.90378
			157.217	7.95731
			158.365	7.9
			159.512	7.92197
			160.66	7.86946
			161.807	7.88593
			162.955	7.84818
			164.103	7.78744
			165.25	7.71159
			166.398	7.65257
			167.545	7.68586
			168.693	7.79808
			169.84	7.77028
			170.988	7.79773
			172.136	7.94427
			173.283	7.88936
			174.431	7.7315
			175.578	7.68551
			176.726	7.7164
			177.873	7.6663
			179.021	7.64296
			180.169	7.47068
			181.316	7.4851
			182.464	7.47789
			183.611	7.31213
			184.759	7.28708
			185.906	7.28434
			187.054	7.075
			188.202	7.04068
			189.349	7.02455
			190.497	6.99881
			191.644	6.75721
			192.792	6.64053
			193.939	6.67416
			195.087	6.6999
			196.235	6.62612
			197.382	6.67794
			198.53	6.70368
			199.677	6.71603
			200.825	6.44011
			201.972	6.42639
			203.12	6.47546
			204.267	6.44972
			205.415	6.51047
			206.563	6.43703
			207.71	6.67416
			208.858	6.74795
			210.005	6.57327
			211.153	6.59763
			212.3	6.65666
			213.448	6.59214
			214.596	6.61033
			215.743	6.48782
			216.891	6.27642
			218.038	6.33785
			219.186	6.436
			220.333	6.50292
			221.481	6.52042
			222.629	6.46517
			223.776	6.49914
			224.924	6.48885
			226.071	6.54238
			227.219	6.54478
			228.367	6.42776
			229.514	6.41403
			230.662	6.40065
			231.809	6.36393
			232.957	6.34746
			234.104	6.43153
			235.252	6.44286
			236.399	6.45041
			237.547	6.45487
			238.695	6.45178
			239.842	6.35535
			240.99	6.11615
			242.137	6.0712
			243.285	5.85534
			244.432	5.80317
			245.58	5.72424
			246.728	5.71841
			247.875	5.76062
			249.023	5.91814
			250.17	5.93976
			251.318	6.02178
			252.465	6.13262
			253.613	6.20709
			254.761	6.31691
			255.908	6.41094
			257.056	6.45007
			258.203	6.62783
			259.351	6.69338
			260.499	6.657
			261.646	6.83305
			262.794	6.95488
			263.941	7.18241
			265.089	7.18653
			266.236	7.28228
			267.384	7.43877
			268.532	7.49745
			269.679	7.34165
			270.827	7.30356
			271.974	7.3842
			273.122	7.32483
			274.269	7.43293
			275.417	7.49985
			276.565	7.57261
			277.712	7.70061
			278.86	7.82416
			280.007	7.8722
			281.155	8.10694
			282.302	8.26652
			283.45	8.52322
			284.598	8.75658
			285.745	8.80668
			286.893	9.13751
			288.04	8.82384
			289.188	8.02972
			290.335	8.2775
			291.483	7.83274
			292.631	8.01051
			293.778	7.43568
			294.926	7.39999
			296.073	7.56574
			297.221	7.38043
			298.368	7.54893
			299.516	7.25825
			300.663	6.97033
			301.811	7.17177
			302.959	6.87938
			304.106	6.91439
			305.254	7.1124
			306.401	6.59729
			307.549	6.83992
			308.696	6.70985
			309.844	6.66593
			310.992	6.92228
			312.139	6.68858
			313.287	6.89517
			314.434	6.45693
			315.582	6.4511
			316.729	6.65735
			317.877	6.39859
			319.025	6.0132
			320.172	6.15184

## Sheet: Supplementary Figure 1a
Sfig. 1a SDS-PAGE gel of the samples from the ThT kinetic assay.

## Sheet: Supplementary Figure 1b
Sfig. 1b Western blots of G51D fibrils with a-syn antibodies 2642S (polyclonal antibody) and ab138501 (monoclonal antibody recognizing residues 118-123).

## Sheet: Supplementary Figure 1c
Sfig. 1c MALDI-TOF mass spectra of G51D monomer and fibril in the range (m/z) 2500–20000.
	G51D monomer			G51D fibril
	m/z	Intensity	Relative intensity (%)	m/z	Intensity	Relative intensity (%)
	2499.91	277.256	0.824678	2495.77	180.373	0.498315
	2501.95	276.499	0.822427	2497.81	173.675	0.47981
	2503.99	275.557	0.819625	2499.85	165.906	0.458347
	2506.03	274.326	0.815963	2501.89	161.279	0.445564
	2508.08	272.876	0.81165	2503.93	161.522	0.446235
	2510.12	271.304	0.806974	2505.97	167.539	0.462858
	2512.17	269.633	0.802004	2508.02	177.205	0.489563
	2514.21	267.946	0.796986	2510.06	186.651	0.515659
	2516.26	266.168	0.791698	2512.11	194.62	0.537675
	2518.31	264.143	0.785675	2514.15	200.521	0.553977
	2520.35	261.907	0.779024	2516.2	204.395	0.56468
	2522.4	259.46	0.771745	2518.25	207.025	0.571946
	2524.45	256.839	0.763949	2520.29	207.29	0.572678
	2526.5	254.171	0.756014	2522.34	203.994	0.563572
	2528.56	251.465	0.747965	2524.39	198.096	0.547278
	2530.61	248.748	0.739883	2526.44	191.097	0.527942
	2532.66	246.09	0.731977	2528.5	184.385	0.509399
	2534.72	243.535	0.724378	2530.55	179.255	0.495226
	2536.77	241.171	0.717346	2532.6	175.099	0.483744
	2538.83	239.106	0.711204	2534.66	170.651	0.471456
	2540.88	237.275	0.705758	2536.71	166.214	0.459198
	2542.94	235.565	0.700671	2538.77	162.217	0.448155
	2545	233.969	0.695924	2540.82	158.645	0.438287
	2547.06	232.419	0.691314	2542.88	155.561	0.429767
	2549.12	230.979	0.687031	2544.94	152.468	0.421222
	2551.18	229.796	0.683512	2547	148.838	0.411193
	2553.24	228.831	0.680642	2549.06	145.257	0.4013
	2555.3	228.077	0.678399	2551.12	142.594	0.393943
	2557.37	227.518	0.676736	2553.18	141.189	0.390061
	2559.43	227.063	0.675383	2555.24	141.221	0.39015
	2561.5	226.712	0.674339	2557.31	142.28	0.393076
	2563.56	226.458	0.673583	2559.37	143.611	0.396753
	2565.63	226.238	0.672929	2561.44	144.991	0.400565
	2567.7	226.006	0.672239	2563.5	146.29	0.404154
	2569.77	225.695	0.671314	2565.57	147.37	0.407138
	2571.84	225.218	0.669895	2567.64	148.176	0.409364
	2573.91	224.634	0.668158	2569.71	148.324	0.409773
	2575.98	224.045	0.666406	2571.77	147.495	0.407483
	2578.05	223.458	0.66466	2573.84	146.089	0.403599
	2580.12	222.926	0.663078	2575.92	144.758	0.399922
	2582.19	222.402	0.661519	2577.99	143.981	0.397775
	2584.27	221.77	0.659639	2580.06	144.166	0.398286
	2586.34	221.063	0.657536	2582.13	145.169	0.401057
	2588.42	220.292	0.655243	2584.21	146.623	0.405074
	2590.5	219.456	0.652756	2586.28	148.705	0.410826
	2592.57	218.606	0.650228	2588.36	151.587	0.418788
	2594.65	217.73	0.647622	2590.43	155.063	0.428391
	2596.73	216.816	0.644904	2592.51	158.847	0.438845
	2598.81	215.906	0.642197	2594.59	162.538	0.449042
	2600.89	215.04	0.639621	2596.67	165.743	0.457897
	2602.97	214.251	0.637274	2598.75	168.566	0.465696
	2605.06	213.589	0.635305	2600.83	171.26	0.473138
	2607.14	213.006	0.633571	2602.91	173.722	0.47994
	2609.22	212.414	0.63181	2605	175.824	0.485747
	2611.31	211.802	0.62999	2607.08	177.51	0.490405
	2613.4	211.125	0.627976	2609.16	178.693	0.493673
	2615.48	210.398	0.625814	2611.25	179.443	0.495745
	2617.57	209.687	0.623699	2613.33	179.829	0.496812
	2619.66	208.952	0.621513	2615.42	179.658	0.496339
	2621.75	208.168	0.619181	2617.51	178.667	0.493602
	2623.84	207.362	0.616784	2619.6	176.712	0.488201
	2625.93	206.541	0.614342	2621.69	173.728	0.479957
	2628.02	205.73	0.611929	2623.78	169.928	0.469458
	2630.11	204.969	0.609666	2625.87	165.676	0.457711
	2632.21	204.233	0.607477	2627.96	161.178	0.445285
	2634.3	203.479	0.605234	2630.05	156.608	0.432659
	2636.4	202.72	0.602976	2632.14	152.065	0.420109
	2638.49	201.952	0.600692	2634.24	147.6	0.407773
	2640.59	201.187	0.598416	2636.33	143.463	0.396344
	2642.69	200.461	0.596257	2638.43	139.874	0.386429
	2644.78	199.77	0.594202	2640.53	136.726	0.377732
	2646.88	199.115	0.592253	2642.62	133.802	0.369654
	2648.98	198.513	0.590463	2644.72	130.946	0.361763
	2651.09	197.97	0.588848	2646.82	128.047	0.353754
	2653.19	197.502	0.587456	2648.92	125.301	0.346168
	2655.29	197.131	0.586352	2651.02	123.026	0.339883
	2657.39	196.831	0.58546	2653.12	121.275	0.335045
	2659.5	196.566	0.584672	2655.23	120.032	0.331611
	2661.6	196.322	0.583946	2657.33	119.211	0.329343
	2663.71	196.073	0.583205	2659.43	118.641	0.327768
	2665.82	195.82	0.582453	2661.54	118.285	0.326785
	2667.92	195.582	0.581745	2663.65	118.124	0.32634
	2670.03	195.334	0.581007	2665.75	118.047	0.326127
	2672.14	195.055	0.580177	2667.86	117.93	0.325804
	2674.25	194.76	0.5793	2669.97	117.607	0.324912
	2676.36	194.462	0.578413	2672.08	116.955	0.32311
	2678.47	194.173	0.577554	2674.19	116.127	0.320823
	2680.59	193.915	0.576786	2676.3	115.391	0.31879
	2682.7	193.668	0.576052	2678.41	114.907	0.317452
	2684.81	193.399	0.575252	2680.52	114.795	0.317143
	2686.93	193.115	0.574407	2682.64	114.986	0.317671
	2689.04	192.814	0.573512	2684.75	115.321	0.318596
	2691.16	192.498	0.572572	2686.87	115.854	0.320069
	2693.28	192.187	0.571647	2688.98	116.651	0.322271
	2695.4	191.877	0.570724	2691.1	117.667	0.325077
	2697.52	191.563	0.569791	2693.22	118.844	0.328329
	2699.64	191.257	0.56888	2695.33	120.079	0.331741
	2701.76	190.964	0.568009	2697.45	121.267	0.335023
	2703.88	190.694	0.567206	2699.57	122.468	0.338341
	2706	190.46	0.56651	2701.69	123.793	0.342002
	2708.13	190.249	0.565882	2703.82	125.25	0.346027
	2710.25	190.038	0.565255	2705.94	126.827	0.350384
	2712.38	189.824	0.564618	2708.06	128.458	0.35489
	2714.5	189.594	0.563934	2710.19	130.036	0.359249
	2716.63	189.352	0.563214	2712.31	131.526	0.363366
	2718.76	189.113	0.562503	2714.44	132.906	0.367178
	2720.88	188.868	0.561774	2716.56	134.123	0.37054
	2723.01	188.61	0.561007	2718.69	135.127	0.373314
	2725.14	188.344	0.560216	2720.82	135.845	0.375298
	2727.27	188.072	0.559407	2722.95	136.225	0.376348
	2729.41	187.798	0.558592	2725.08	136.336	0.376654
	2731.54	187.534	0.557807	2727.21	136.299	0.376552
	2733.67	187.272	0.557027	2729.34	136.196	0.376267
	2735.81	187	0.556218	2731.47	136.1	0.376002
	2737.94	186.721	0.555388	2733.61	136.005	0.37574
	2740.08	186.433	0.554532	2735.74	135.874	0.375378
	2742.22	186.137	0.553651	2737.88	135.762	0.375068
	2744.35	185.841	0.552771	2740.01	135.722	0.374958
	2746.49	185.542	0.551881	2742.15	135.712	0.37493
	2748.63	185.238	0.550977	2744.29	135.663	0.374795
	2750.77	184.933	0.55007	2746.43	135.505	0.374358
	2752.91	184.626	0.549157	2748.57	135.176	0.373449
	2755.05	184.32	0.548247	2750.71	134.723	0.372198
	2757.2	184.019	0.547351	2752.85	134.23	0.370836
	2759.34	183.72	0.546462	2754.99	133.701	0.369374
	2761.48	183.42	0.54557	2757.13	133.126	0.367786
	2763.63	183.118	0.544671	2759.27	132.501	0.366059
	2765.78	182.814	0.543767	2761.42	131.811	0.364153
	2767.92	182.508	0.542857	2763.56	131.077	0.362125
	2770.07	182.205	0.541956	2765.71	130.328	0.360056
	2772.22	181.902	0.541055	2767.86	129.543	0.357887
	2774.37	181.6	0.540156	2770	128.694	0.355542
	2776.52	181.301	0.539267	2772.15	127.765	0.352975
	2778.67	181.006	0.538389	2774.3	126.75	0.350171
	2780.82	180.716	0.537527	2776.45	125.686	0.347232
	2782.97	180.435	0.536691	2778.6	124.633	0.344322
	2785.13	180.163	0.535882	2780.75	123.622	0.341529
	2787.28	179.9	0.5351	2782.91	122.679	0.338924
	2789.44	179.646	0.534344	2785.06	121.819	0.336548
	2791.59	179.403	0.533621	2787.22	121.045	0.33441
	2793.75	179.172	0.532934	2789.37	120.389	0.332598
	2795.91	178.952	0.53228	2791.53	119.877	0.331183
	2798.07	178.744	0.531661	2793.68	119.478	0.330081
	2800.22	178.546	0.531072	2795.84	119.143	0.329155
	2802.38	178.36	0.530519	2798	118.832	0.328296
	2804.55	178.188	0.530008	2800.16	118.505	0.327393
	2806.71	178.03	0.529538	2802.32	118.169	0.326464
	2808.87	177.886	0.529109	2804.48	117.847	0.325575
	2811.03	177.759	0.528731	2806.64	117.516	0.32466
	2813.2	177.649	0.528404	2808.8	117.157	0.323669
	2815.36	177.558	0.528134	2810.97	116.782	0.322633
	2817.53	177.488	0.527925	2813.13	116.417	0.321624
	2819.7	177.441	0.527786	2815.3	116.091	0.320723
	2821.86	177.415	0.527708	2817.46	115.829	0.32
	2824.03	177.413	0.527702	2819.63	115.611	0.319397
	2826.2	177.436	0.527771	2821.8	115.398	0.318809
	2828.37	177.48	0.527902	2823.97	115.188	0.318229
	2830.54	177.54	0.52808	2826.14	114.983	0.317662
	2832.72	177.612	0.528294	2828.31	114.787	0.317121
	2834.89	177.692	0.528532	2830.48	114.617	0.316651
	2837.06	177.778	0.528788	2832.65	114.466	0.316234
	2839.24	177.871	0.529065	2834.82	114.328	0.315853
	2841.41	177.966	0.529347	2836.99	114.213	0.315535
	2843.59	178.057	0.529618	2839.17	114.132	0.315311
	2845.76	178.147	0.529886	2841.34	114.096	0.315212
	2847.94	178.235	0.530147	2843.52	114.111	0.315253
	2850.12	178.321	0.530403	2845.7	114.162	0.315394
	2852.3	178.407	0.530659	2847.87	114.22	0.315554
	2854.48	178.487	0.530897	2850.05	114.27	0.315693
	2856.66	178.554	0.531096	2852.23	114.299	0.315773
	2858.84	178.606	0.531251	2854.41	114.304	0.315787
	2861.03	178.641	0.531355	2856.59	114.291	0.315751
	2863.21	178.662	0.531417	2858.77	114.246	0.315626
	2865.39	178.675	0.531456	2860.96	114.16	0.315389
	2867.58	178.68	0.531471	2863.14	114.048	0.315079
	2869.76	178.681	0.531474	2865.33	113.93	0.314753
	2871.95	178.679	0.531468	2867.51	113.827	0.314469
	2874.14	178.672	0.531447	2869.7	113.757	0.314275
	2876.33	178.665	0.531426	2871.88	113.72	0.314173
	2878.52	178.663	0.53142	2874.07	113.705	0.314132
	2880.71	178.66	0.531411	2876.26	113.722	0.314179
	2882.9	178.648	0.531376	2878.45	113.781	0.314342
	2885.09	178.623	0.531301	2880.64	113.881	0.314618
	2887.28	178.579	0.531171	2882.83	114.014	0.314985
	2889.48	178.519	0.530992	2885.02	114.173	0.315425
	2891.67	178.449	0.530784	2887.21	114.349	0.315911
	2893.87	178.366	0.530537	2889.41	114.554	0.316477
	2896.06	178.266	0.53024	2891.6	114.805	0.317171
	2898.26	178.154	0.529906	2893.8	115.108	0.318008
	2900.46	178.03	0.529538	2895.99	115.462	0.318986
	2902.66	177.898	0.529145	2898.19	115.858	0.32008
	2904.85	177.764	0.528746	2900.39	116.282	0.321251
	2907.06	177.626	0.528336	2902.59	116.724	0.322472
	2909.26	177.479	0.527899	2904.79	117.182	0.323738
	2911.46	177.326	0.527444	2906.99	117.646	0.325019
	2913.66	177.168	0.526974	2909.19	118.112	0.326307
	2915.86	177.007	0.526495	2911.39	118.566	0.327561
	2918.07	176.845	0.526013	2913.59	118.998	0.328755
	2920.27	176.684	0.525534	2915.8	119.415	0.329907
	2922.48	176.522	0.525052	2918	119.832	0.331059
	2924.69	176.365	0.524585	2920.2	120.255	0.332227
	2926.89	176.214	0.524136	2922.41	120.692	0.333435
	2929.1	176.073	0.523717	2924.62	121.134	0.334656
	2931.31	175.944	0.523333	2926.83	121.568	0.335855
	2933.52	175.824	0.522976	2929.03	121.993	0.337029
	2935.73	175.705	0.522622	2931.24	122.411	0.338184
	2937.95	175.585	0.522265	2933.45	122.82	0.339314
	2940.16	175.46	0.521893	2935.66	123.219	0.340416
	2942.37	175.329	0.521504	2937.88	123.603	0.341477
	2944.59	175.195	0.521105	2940.09	123.965	0.342477
	2946.8	175.054	0.520686	2942.3	124.309	0.343427
	2949.02	174.9	0.520228	2944.52	124.638	0.344336
	2951.24	174.737	0.519743	2946.73	124.956	0.345215
	2953.45	174.571	0.519249	2948.95	125.261	0.346057
	2955.67	174.403	0.518749	2951.17	125.546	0.346845
	2957.89	174.239	0.518262	2953.38	125.801	0.347549
	2960.11	174.075	0.517774	2955.6	126.021	0.348157
	2962.33	173.905	0.517268	2957.82	126.199	0.348649
	2964.55	173.73	0.516748	2960.04	126.334	0.349022
	2966.78	173.552	0.516218	2962.26	126.423	0.349268
	2969	173.368	0.515671	2964.48	126.462	0.349375
	2971.22	173.182	0.515118	2966.71	126.446	0.349331
	2973.45	172.991	0.514549	2968.93	126.382	0.349154
	2975.68	172.793	0.51396	2971.15	126.282	0.348878
	2977.9	172.59	0.513357	2973.38	126.156	0.34853
	2980.13	172.383	0.512741	2975.61	126.014	0.348138
	2982.36	172.174	0.512119	2977.83	125.856	0.347701
	2984.59	171.963	0.511492	2980.06	125.68	0.347215
	2986.82	171.748	0.510852	2982.29	125.493	0.346698
	2989.05	171.525	0.510189	2984.52	125.303	0.346173
	2991.28	171.293	0.509499	2986.75	125.109	0.345637
	2993.52	171.051	0.508779	2988.98	124.909	0.345085
	2995.75	170.797	0.508024	2991.21	124.698	0.344502
	2997.98	170.533	0.507238	2993.44	124.475	0.343886
	3000.22	170.257	0.506417	2995.68	124.249	0.343262
	3002.45	169.965	0.505549	2997.91	124.031	0.342659
	3004.69	169.661	0.504645	3000.15	123.825	0.34209
	3006.93	169.347	0.503711	3002.38	123.634	0.341562
	3009.17	169.026	0.502756	3004.62	123.451	0.341057
	3011.41	168.699	0.501783	3006.86	123.265	0.340543
	3013.65	168.366	0.500793	3009.1	123.07	0.340004
	3015.89	168.025	0.499778	3011.34	122.862	0.33943
	3018.13	167.678	0.498746	3013.58	122.638	0.338811
	3020.37	167.326	0.497699	3015.82	122.395	0.338139
	3022.62	166.969	0.496637	3018.06	122.124	0.337391
	3024.86	166.605	0.495555	3020.3	121.819	0.336548
	3027.11	166.233	0.494448	3022.55	121.487	0.335631
	3029.35	165.851	0.493312	3024.79	121.14	0.334672
	3031.6	165.462	0.492155	3027.04	120.786	0.333694
	3033.85	165.066	0.490977	3029.28	120.432	0.332716
	3036.1	164.665	0.489784	3031.53	120.074	0.331727
	3038.35	164.259	0.488577	3033.78	119.702	0.3307
	3040.6	163.846	0.487348	3036.02	119.318	0.329639
	3042.85	163.428	0.486105	3038.27	118.924	0.32855
	3045.1	163.003	0.484841	3040.52	118.521	0.327437
	3047.35	162.573	0.483562	3042.78	118.11	0.326301
	3049.61	162.137	0.482265	3045.03	117.687	0.325133
	3051.86	161.696	0.480953	3047.28	117.248	0.32392
	3054.12	161.248	0.479621	3049.53	116.799	0.322679
	3056.37	160.793	0.478267	3051.79	116.345	0.321425
	3058.63	160.333	0.476899	3054.04	115.888	0.320163
	3060.89	159.87	0.475522	3056.3	115.431	0.3189
	3063.15	159.403	0.474133	3058.56	114.969	0.317624
	3065.41	158.935	0.472741	3060.81	114.497	0.31632
	3067.67	158.466	0.471346	3063.07	114.013	0.314983
	3069.93	157.994	0.469942	3065.33	113.514	0.313604
	3072.19	157.523	0.468541	3067.59	113.002	0.31219
	3074.45	157.051	0.467137	3069.85	112.476	0.310736
	3076.71	156.58	0.465736	3072.12	111.934	0.309239
	3078.98	156.108	0.464332	3074.38	111.375	0.307695
	3081.24	155.634	0.462922	3076.64	110.802	0.306112
	3083.51	155.159	0.461509	3078.91	110.222	0.304509
	3085.78	154.681	0.460088	3081.17	109.641	0.302904
	3088.05	154.203	0.458666	3083.44	109.063	0.301307
	3090.31	153.724	0.457241	3085.7	108.489	0.299722
	3092.58	153.244	0.455813	3087.97	107.918	0.298144
	3094.85	152.764	0.454386	3090.24	107.354	0.296586
	3097.13	152.284	0.452958	3092.51	106.799	0.295053
	3099.4	151.805	0.451533	3094.78	106.254	0.293547
	3101.67	151.328	0.450114	3097.05	105.719	0.292069
	3103.94	150.853	0.448702	3099.32	105.193	0.290616
	3106.22	150.38	0.447295	3101.6	104.675	0.289185
	3108.49	149.908	0.445891	3103.87	104.168	0.287784
	3110.77	149.438	0.444493	3106.15	103.679	0.286433
	3113.05	148.971	0.443104	3108.42	103.209	0.285135
	3115.32	148.507	0.441724	3110.7	102.76	0.283894
	3117.6	148.045	0.440349	3112.97	102.329	0.282703
	3119.88	147.586	0.438984	3115.25	101.911	0.281549
	3122.16	147.131	0.437631	3117.53	101.503	0.280421
	3124.44	146.679	0.436286	3119.81	101.104	0.279319
	3126.73	146.232	0.434957	3122.09	100.711	0.278233
	3129.01	145.789	0.433639	3124.37	100.325	0.277167
	3131.29	145.35	0.432333	3126.65	99.9401	0.276104
	3133.58	144.916	0.431042	3128.94	99.5545	0.275038
	3135.86	144.487	0.429766	3131.22	99.1704	0.273977
	3138.15	144.062	0.428502	3133.5	98.7924	0.272933
	3140.44	143.641	0.42725	3135.79	98.4237	0.271914
	3142.72	143.226	0.426016	3138.08	98.0668	0.270928
	3145.01	142.816	0.424796	3140.36	97.7191	0.269968
	3147.3	142.41	0.423588	3142.65	97.3758	0.269019
	3149.59	142.011	0.422402	3144.94	97.0368	0.268083
	3151.88	141.619	0.421236	3147.23	96.7033	0.267161
	3154.18	141.234	0.42009	3149.52	96.3769	0.26626
	3156.47	140.858	0.418972	3151.81	96.0605	0.265385
	3158.76	140.492	0.417883	3154.1	95.755	0.264541
	3161.06	140.135	0.416822	3156.39	95.4611	0.263729
	3163.35	139.789	0.415792	3158.69	95.1811	0.262956
	3165.65	139.454	0.414796	3160.98	94.9178	0.262228
	3167.95	139.13	0.413832	3163.28	94.6745	0.261556
	3170.24	138.817	0.412901	3165.57	94.4534	0.260946
	3172.54	138.517	0.412009	3167.87	94.2527	0.260391
	3174.84	138.228	0.411149	3170.17	94.0686	0.259882
	3177.14	137.951	0.410325	3172.47	93.8989	0.259414
	3179.44	137.688	0.409543	3174.77	93.7424	0.258981
	3181.75	137.439	0.408803	3177.07	93.6006	0.258589
	3184.05	137.205	0.408107	3179.37	93.4764	0.258246
	3186.35	136.984	0.407449	3181.67	93.3694	0.257951
	3188.66	136.773	0.406822	3183.97	93.2784	0.257699
	3190.96	136.572	0.406224	3186.28	93.2027	0.25749
	3193.27	136.38	0.405653	3188.58	93.1409	0.257319
	3195.58	136.194	0.405099	3190.89	93.0928	0.257187
	3197.88	136.015	0.404567	3193.19	93.0582	0.257091
	3200.19	135.842	0.404052	3195.5	93.0348	0.257026
	3202.5	135.671	0.403544	3197.81	93.0203	0.256986
	3204.81	135.503	0.403044	3200.12	93.0123	0.256964
	3207.12	135.34	0.402559	3202.43	93.0089	0.256955
	3209.44	135.182	0.402089	3204.74	93.011	0.256961
	3211.75	135.028	0.401631	3207.05	93.0203	0.256986
	3214.06	134.879	0.401188	3209.36	93.0371	0.257033
	3216.38	134.729	0.400742	3211.67	93.0616	0.2571
	3218.69	134.579	0.400296	3213.99	93.092	0.257184
	3221.01	134.428	0.399847	3216.3	93.1262	0.257279
	3223.33	134.277	0.399397	3218.62	93.1635	0.257382
	3225.64	134.127	0.398951	3220.93	93.2037	0.257493
	3227.96	133.978	0.398508	3223.25	93.246	0.25761
	3230.28	133.83	0.398068	3225.57	93.2897	0.257731
	3232.6	133.683	0.397631	3227.89	93.3337	0.257852
	3234.92	133.538	0.397199	3230.21	93.3767	0.257971
	3237.25	133.395	0.396774	3232.53	93.4186	0.258087
	3239.57	133.256	0.39636	3234.85	93.4594	0.258199
	3241.89	133.118	0.39595	3237.17	93.4989	0.258309
	3244.22	132.978	0.395534	3239.49	93.5364	0.258412
	3246.54	132.835	0.395108	3241.82	93.57	0.258505
	3248.87	132.686	0.394665	3244.14	93.5969	0.258579
	3251.2	132.532	0.394207	3246.47	93.6153	0.25863
	3253.52	132.374	0.393737	3248.79	93.6234	0.258652
	3255.85	132.21	0.393249	3251.12	93.62	0.258643
	3258.18	132.04	0.392744	3253.45	93.6042	0.258599
	3260.51	131.865	0.392223	3255.78	93.5742	0.258517
	3262.84	131.687	0.391694	3258.1	93.529	0.258392
	3265.18	131.508	0.391161	3260.44	93.471	0.258231
	3267.51	131.331	0.390635	3262.77	93.4045	0.258048
	3269.84	131.156	0.390114	3265.1	93.3328	0.25785
	3272.18	130.981	0.389594	3267.43	93.2594	0.257647
	3274.51	130.808	0.389079	3269.77	93.185	0.257441
	3276.85	130.639	0.388576	3272.1	93.1095	0.257233
	3279.19	130.473	0.388083	3274.44	93.0357	0.257029
	3281.52	130.311	0.387601	3276.77	92.9667	0.256838
	3283.86	130.153	0.387131	3279.11	92.902	0.256659
	3286.2	129.998	0.38667	3281.45	92.8404	0.256489
	3288.54	129.849	0.386227	3283.78	92.781	0.256325
	3290.88	129.708	0.385807	3286.12	92.723	0.256165
	3293.23	129.575	0.385412	3288.46	92.6697	0.256018
	3295.57	129.454	0.385052	3290.81	92.6257	0.255896
	3297.91	129.34	0.384713	3293.15	92.5931	0.255806
	3300.26	129.231	0.384388	3295.49	92.5722	0.255748
	3302.6	129.126	0.384076	3297.83	92.5605	0.255716
	3304.95	129.022	0.383767	3300.18	92.5532	0.255696
	3307.3	128.918	0.383457	3302.52	92.548	0.255681
	3309.64	128.816	0.383154	3304.87	92.5428	0.255667
	3311.99	128.713	0.382848	3307.22	92.536	0.255648
	3314.34	128.605	0.382526	3309.57	92.5264	0.255622
	3316.69	128.495	0.382199	3311.91	92.5104	0.255578
	3319.04	128.387	0.381878	3314.26	92.4852	0.255508
	3321.4	128.281	0.381563	3316.61	92.4536	0.255421
	3323.75	128.181	0.381265	3318.97	92.4203	0.255329
	3326.1	128.085	0.38098	3321.32	92.389	0.255242
	3328.46	127.989	0.380694	3323.67	92.3623	0.255168
	3330.81	127.893	0.380409	3326.02	92.3381	0.255102
	3333.17	127.799	0.380129	3328.38	92.3124	0.255031
	3335.53	127.706	0.379852	3330.73	92.2857	0.254957
	3337.89	127.616	0.379585	3333.09	92.2591	0.254883
	3340.24	127.527	0.37932	3335.45	92.2326	0.25481
	3342.6	127.438	0.379055	3337.81	92.2064	0.254738
	3344.96	127.35	0.378794	3340.16	92.1795	0.254663
	3347.33	127.265	0.378541	3342.52	92.1503	0.254583
	3349.69	127.184	0.3783	3344.88	92.1207	0.254501
	3352.05	127.107	0.378071	3347.25	92.0928	0.254424
	3354.41	127.033	0.377851	3349.61	92.0679	0.254355
	3356.78	126.96	0.377633	3351.97	92.0467	0.254297
	3359.14	126.887	0.377416	3354.34	92.0276	0.254244
	3361.51	126.814	0.377199	3356.7	92.0078	0.254189
	3363.88	126.74	0.376979	3359.07	91.9861	0.254129
	3366.25	126.667	0.376762	3361.43	91.9618	0.254062
	3368.61	126.592	0.376539	3363.8	91.9347	0.253987
	3370.98	126.515	0.37631	3366.17	91.9052	0.253906
	3373.36	126.438	0.376081	3368.54	91.872	0.253814
	3375.73	126.361	0.375852	3370.9	91.8344	0.25371
	3378.1	126.287	0.375632	3373.28	91.794	0.253598
	3380.47	126.215	0.375418	3375.65	91.7532	0.253486
	3382.85	126.147	0.375215	3378.02	91.7143	0.253378
	3385.22	126.081	0.375019	3380.39	91.6792	0.253281
	3387.6	126.017	0.374829	3382.77	91.6479	0.253195
	3389.97	125.958	0.374653	3385.14	91.6196	0.253117
	3392.35	125.901	0.374484	3387.52	91.5957	0.253051
	3394.73	125.848	0.374326	3389.89	91.5773	0.253
	3397.11	125.798	0.374177	3392.27	91.5645	0.252964
	3399.49	125.751	0.374037	3394.65	91.5571	0.252944
	3401.87	125.707	0.373907	3397.03	91.5547	0.252937
	3404.25	125.667	0.373788	3399.41	91.5569	0.252943
	3406.63	125.633	0.373686	3401.79	91.5649	0.252965
	3409.01	125.603	0.373597	3404.17	91.5811	0.25301
	3411.4	125.578	0.373523	3406.55	91.606	0.253079
	3413.78	125.555	0.373454	3408.93	91.6401	0.253173
	3416.17	125.533	0.373389	3411.32	91.6815	0.253288
	3418.55	125.512	0.373327	3413.7	91.7274	0.253414
	3420.94	125.49	0.373261	3416.09	91.7761	0.253549
	3423.33	125.469	0.373199	3418.47	91.826	0.253687
	3425.72	125.445	0.373127	3420.86	91.876	0.253825
	3428.11	125.418	0.373047	3423.25	91.9253	0.253961
	3430.5	125.389	0.372961	3425.64	91.9716	0.254089
	3432.89	125.358	0.372868	3428.03	92.0129	0.254203
	3435.28	125.326	0.372773	3430.42	92.0499	0.254305
	3437.67	125.293	0.372675	3432.81	92.0844	0.254401
	3440.07	125.258	0.372571	3435.2	92.1173	0.254492
	3442.46	125.22	0.372458	3437.59	92.1493	0.25458
	3444.86	125.178	0.372333	3439.99	92.1785	0.254661
	3447.26	125.131	0.372193	3442.38	92.2021	0.254726
	3449.65	125.081	0.372045	3444.78	92.2194	0.254774
	3452.05	125.027	0.371884	3447.17	92.2303	0.254804
	3454.45	124.97	0.371714	3449.57	92.2352	0.254817
	3456.85	124.91	0.371536	3451.97	92.2356	0.254818
	3459.25	124.846	0.371346	3454.37	92.2315	0.254807
	3461.65	124.779	0.371146	3456.77	92.2229	0.254783
	3464.05	124.709	0.370938	3459.17	92.2105	0.254749
	3466.46	124.638	0.370727	3461.57	92.1952	0.254707
	3468.86	124.564	0.370507	3463.97	92.178	0.254659
	3471.26	124.485	0.370272	3466.37	92.1598	0.254609
	3473.67	124.4	0.370019	3468.78	92.1389	0.254551
	3476.08	124.309	0.369748	3471.18	92.1127	0.254479
	3478.48	124.211	0.369457	3473.59	92.0794	0.254387
	3480.89	124.108	0.36915	3475.99	92.0376	0.254271
	3483.3	123.999	0.368826	3478.4	91.9877	0.254134
	3485.71	123.882	0.368478	3480.81	91.9305	0.253976
	3488.12	123.759	0.368112	3483.22	91.8655	0.253796
	3490.53	123.632	0.367735	3485.63	91.7917	0.253592
	3492.95	123.5	0.367342	3488.04	91.7103	0.253367
	3495.36	123.365	0.36694	3490.45	91.6227	0.253125
	3497.77	123.229	0.366536	3492.86	91.5305	0.25287
	3500.19	123.088	0.366116	3495.28	91.4355	0.252608
	3502.6	122.946	0.365694	3497.69	91.3375	0.252337
	3505.02	122.801	0.365263	3500.1	91.2355	0.252055
	3507.44	122.656	0.364832	3502.52	91.1304	0.251765
	3509.85	122.509	0.364394	3504.94	91.023	0.251468
	3512.27	122.361	0.363954	3507.35	90.9138	0.251167
	3514.69	122.211	0.363508	3509.77	90.8033	0.250861
	3517.11	122.061	0.363062	3512.19	90.6918	0.250553
	3519.53	121.912	0.362619	3514.61	90.5792	0.250242
	3521.96	121.764	0.362178	3517.03	90.4668	0.249932
	3524.38	121.619	0.361747	3519.45	90.3563	0.249626
	3526.8	121.476	0.361322	3521.87	90.2488	0.249329
	3529.23	121.332	0.360893	3524.3	90.145	0.249043
	3531.65	121.188	0.360465	3526.72	90.0435	0.248762
	3534.08	121.042	0.360031	3529.15	89.9424	0.248483
	3536.51	120.895	0.359594	3531.57	89.8404	0.248201
	3538.94	120.747	0.359153	3534	89.7364	0.247914
	3541.37	120.597	0.358707	3536.42	89.6301	0.24762
	3543.8	120.443	0.358249	3538.85	89.5216	0.24732
	3546.23	120.286	0.357782	3541.28	89.4095	0.247011
	3548.66	120.13	0.357318	3543.71	89.2929	0.246689
	3551.09	119.974	0.356854	3546.14	89.1728	0.246357
	3553.52	119.819	0.356393	3548.57	89.051	0.24602
	3555.96	119.667	0.355941	3551.01	88.9292	0.245684
	3558.39	119.513	0.355483	3553.44	88.8086	0.245351
	3560.83	119.36	0.355028	3555.87	88.6884	0.245019
	3563.26	119.208	0.354576	3558.31	88.5669	0.244683
	3565.7	119.056	0.354124	3560.74	88.4443	0.244344
	3568.14	118.904	0.353671	3563.18	88.3211	0.244004
	3570.58	118.751	0.353216	3565.62	88.197	0.243661
	3573.02	118.597	0.352758	3568.05	88.0724	0.243317
	3575.46	118.441	0.352294	3570.49	87.9464	0.242969
	3577.9	118.285	0.35183	3572.93	87.8186	0.242616
	3580.34	118.129	0.351366	3575.37	87.6894	0.242259
	3582.79	117.971	0.350896	3577.82	87.5596	0.2419
	3585.23	117.812	0.350423	3580.26	87.4296	0.241541
	3587.67	117.651	0.349945	3582.7	87.2995	0.241181
	3590.12	117.488	0.34946	3585.14	87.1686	0.24082
	3592.57	117.322	0.348966	3587.59	87.0359	0.240453
	3595.01	117.154	0.348466	3590.03	86.9008	0.24008
	3597.46	116.982	0.347955	3592.48	86.7629	0.239699
	3599.91	116.806	0.347431	3594.93	86.6221	0.23931
	3602.36	116.626	0.346896	3597.38	86.4781	0.238912
	3604.81	116.442	0.346348	3599.83	86.3304	0.238504
	3607.26	116.255	0.345792	3602.28	86.1785	0.238085
	3609.72	116.067	0.345233	3604.73	86.0232	0.237655
	3612.17	115.878	0.344671	3607.18	85.8658	0.237221
	3614.62	115.689	0.344109	3609.63	85.7073	0.236783
	3617.08	115.498	0.343541	3612.08	85.5485	0.236344
	3619.53	115.307	0.342972	3614.54	85.3895	0.235905
	3621.99	115.117	0.342407	3616.99	85.2301	0.235464
	3624.45	114.927	0.341842	3619.45	85.0707	0.235024
	3626.9	114.737	0.341277	3621.9	84.9122	0.234586
	3629.36	114.545	0.340706	3624.36	84.7542	0.23415
	3631.82	114.351	0.340129	3626.82	84.5963	0.233713
	3634.28	114.156	0.339549	3629.28	84.4381	0.233276
	3636.75	113.96	0.338966	3631.74	84.2791	0.232837
	3639.21	113.765	0.338386	3634.2	84.12	0.232398
	3641.67	113.569	0.337803	3636.66	83.9618	0.23196
	3644.14	113.373	0.33722	3639.12	83.8046	0.231526
	3646.6	113.175	0.336631	3641.59	83.6486	0.231095
	3649.07	112.977	0.336042	3644.05	83.4932	0.230666
	3651.53	112.779	0.335453	3646.51	83.3379	0.230237
	3654	112.579	0.334858	3648.98	83.1824	0.229807
	3656.47	112.378	0.33426	3651.45	83.0264	0.229376
	3658.94	112.175	0.333657	3653.91	82.8697	0.228943
	3661.41	111.97	0.333047	3656.38	82.7119	0.228507
	3663.88	111.764	0.332434	3658.85	82.5524	0.228067
	3666.35	111.556	0.331815	3661.32	82.3907	0.22762
	3668.82	111.348	0.331197	3663.79	82.2273	0.227169
	3671.29	111.14	0.330578	3666.26	82.0628	0.226714
	3673.77	110.932	0.329959	3668.73	81.8979	0.226259
	3676.24	110.723	0.329338	3671.21	81.7328	0.225802
	3678.72	110.514	0.328716	3673.68	81.5671	0.225345
	3681.2	110.305	0.328094	3676.16	81.4004	0.224884
	3683.67	110.096	0.327473	3678.63	81.2325	0.22442
	3686.15	109.886	0.326848	3681.11	81.0637	0.223954
	3688.63	109.675	0.32622	3683.59	80.894	0.223485
	3691.11	109.462	0.325587	3686.06	80.7233	0.223013
	3693.59	109.249	0.324953	3688.54	80.5514	0.222539
	3696.07	109.035	0.324317	3691.02	80.3781	0.22206
	3698.56	108.82	0.323677	3693.5	80.2035	0.221577
	3701.04	108.603	0.323032	3695.99	80.0282	0.221093
	3703.52	108.386	0.322386	3698.47	79.8521	0.220607
	3706.01	108.168	0.321738	3700.95	79.6753	0.220118
	3708.49	107.949	0.321087	3703.43	79.4976	0.219627
	3710.98	107.728	0.320429	3705.92	79.3185	0.219132
	3713.47	107.507	0.319772	3708.41	79.1378	0.218633
	3715.96	107.283	0.319106	3710.89	78.9552	0.218129
	3718.44	107.059	0.318439	3713.38	78.7709	0.21762
	3720.93	106.833	0.317767	3715.87	78.5847	0.217105
	3723.43	106.605	0.317089	3718.36	78.3964	0.216585
	3725.92	106.377	0.316411	3720.85	78.206	0.216059
	3728.41	106.148	0.31573	3723.34	78.0138	0.215528
	3730.9	105.92	0.315052	3725.83	77.8205	0.214994
	3733.4	105.692	0.314373	3728.32	77.6267	0.214459
	3735.89	105.465	0.313698	3730.81	77.4329	0.213923
	3738.39	105.238	0.313023	3733.31	77.2392	0.213388
	3740.88	105.012	0.312351	3735.8	77.0455	0.212853
	3743.38	104.788	0.311684	3738.3	76.8524	0.212319
	3745.88	104.565	0.311021	3740.8	76.6602	0.211788
	3748.38	104.343	0.310361	3743.29	76.469	0.21126
	3750.88	104.121	0.309701	3745.79	76.2788	0.210735
	3753.38	103.901	0.309046	3748.29	76.0895	0.210212
	3755.88	103.683	0.308398	3750.79	75.9011	0.209691
	3758.38	103.467	0.307755	3753.29	75.714	0.209174
	3760.89	103.253	0.307119	3755.79	75.529	0.208663
	3763.39	103.041	0.306488	3758.29	75.3464	0.208159
	3765.9	102.831	0.305863	3760.8	75.1663	0.207661
	3768.4	102.623	0.305245	3763.3	74.9885	0.20717
	3770.91	102.417	0.304632	3765.81	74.8126	0.206684
	3773.42	102.212	0.304022	3768.31	74.6384	0.206203
	3775.92	102.01	0.303421	3770.82	74.4659	0.205726
	3778.43	101.81	0.302827	3773.33	74.2948	0.205254
	3780.94	101.611	0.302235	3775.83	74.1252	0.204785
	3783.45	101.414	0.301649	3778.34	73.9569	0.20432
	3785.97	101.22	0.301072	3780.85	73.7895	0.203858
	3788.48	101.028	0.300501	3783.36	73.6236	0.203399
	3790.99	100.84	0.299941	3785.88	73.4597	0.202946
	3793.5	100.656	0.299394	3788.39	73.2985	0.202501
	3796.02	100.474	0.298853	3790.9	73.1403	0.202064
	3798.54	100.296	0.298323	3793.42	72.9851	0.201635
	3801.05	100.122	0.297806	3795.93	72.8325	0.201214
	3803.57	99.951	0.297297	3798.45	72.6827	0.2008
	3806.09	99.7828	0.296797	3800.96	72.5359	0.200394
	3808.61	99.617	0.296304	3803.48	72.3919	0.199996
	3811.13	99.453	0.295816	3806	72.2504	0.199605
	3813.65	99.2908	0.295333	3808.52	72.1111	0.199221
	3816.17	99.1308	0.294858	3811.04	71.9735	0.19884
	3818.69	98.9725	0.294387	3813.56	71.8377	0.198465
	3821.22	98.8154	0.293919	3816.08	71.7039	0.198096
	3823.74	98.6597	0.293456	3818.6	71.5721	0.197732
	3826.26	98.5053	0.292997	3821.12	71.4421	0.197372
	3828.79	98.3521	0.292541	3823.65	71.3136	0.197017
	3831.32	98.2003	0.29209	3826.17	71.1866	0.196667
	3833.84	98.0494	0.291641	3828.7	71.0609	0.196319
	3836.37	97.8987	0.291193	3831.23	70.9365	0.195976
	3838.9	97.7481	0.290745	3833.75	70.8131	0.195635
	3841.43	97.5971	0.290296	3836.28	70.6903	0.195295
	3843.96	97.4462	0.289847	3838.81	70.5679	0.194957
	3846.49	97.2961	0.2894	3841.34	70.4456	0.194619
	3849.03	97.147	0.288957	3843.87	70.3238	0.194283
	3851.56	96.9991	0.288517	3846.4	70.2031	0.193949
	3854.09	96.8526	0.288081	3848.94	70.0839	0.19362
	3856.63	96.7073	0.287649	3851.47	69.9664	0.193296
	3859.17	96.5636	0.287222	3854	69.8507	0.192976
	3861.7	96.4222	0.286801	3856.54	69.7368	0.192661
	3864.24	96.2823	0.286385	3859.07	69.625	0.192352
	3866.78	96.1433	0.285971	3861.61	69.5157	0.19205
	3869.32	96.0048	0.285559	3864.15	69.4085	0.191754
	3871.86	95.8661	0.285147	3866.69	69.303	0.191463
	3874.4	95.7275	0.284735	3869.23	69.1988	0.191175
	3876.94	95.5898	0.284325	3871.77	69.0955	0.190889
	3879.48	95.4525	0.283917	3874.31	68.9934	0.190607
	3882.03	95.3155	0.283509	3876.85	68.893	0.19033
	3884.57	95.179	0.283103	3879.39	68.7941	0.190057
	3887.11	95.0433	0.2827	3881.93	68.6968	0.189788
	3889.66	94.9087	0.282299	3884.48	68.601	0.189523
	3892.21	94.7759	0.281904	3887.02	68.507	0.189264
	3894.75	94.6446	0.281514	3889.57	68.4149	0.189009
	3897.3	94.5146	0.281127	3892.12	68.3251	0.188761
	3899.85	94.386	0.280744	3894.66	68.2375	0.188519
	3902.4	94.2591	0.280367	3897.21	68.1518	0.188282
	3904.95	94.1339	0.279995	3899.76	68.0682	0.188051
	3907.5	94.0108	0.279628	3902.31	67.9866	0.187826
	3910.06	93.89	0.279269	3904.86	67.9074	0.187607
	3912.61	93.7713	0.278916	3907.41	67.8308	0.187396
	3915.17	93.6553	0.278571	3909.96	67.757	0.187192
	3917.72	93.5421	0.278234	3912.52	67.686	0.186995
	3920.28	93.4322	0.277907	3915.07	67.6182	0.186808
	3922.83	93.3258	0.277591	3917.63	67.5536	0.18663
	3925.39	93.2226	0.277284	3920.18	67.4925	0.186461
	3927.95	93.1218	0.276984	3922.74	67.4351	0.186302
	3930.51	93.0231	0.276691	3925.3	67.3811	0.186153
	3933.07	92.9261	0.276402	3927.86	67.3302	0.186012
	3935.63	92.8308	0.276119	3930.41	67.2821	0.18588
	3938.19	92.7375	0.275841	3932.97	67.2366	0.185754
	3940.75	92.6455	0.275567	3935.54	67.1936	0.185635
	3943.32	92.5545	0.275297	3938.1	67.1533	0.185524
	3945.88	92.4648	0.27503	3940.66	67.1155	0.185419
	3948.45	92.3771	0.274769	3943.22	67.08	0.185321
	3951.01	92.2914	0.274514	3945.79	67.0469	0.18523
	3953.58	92.2085	0.274268	3948.35	67.0165	0.185146
	3956.15	92.1279	0.274028	3950.92	66.9891	0.18507
	3958.71	92.0489	0.273793	3953.48	66.9649	0.185003
	3961.28	91.9718	0.273564	3956.05	66.9438	0.184945
	3963.85	91.8965	0.27334	3958.62	66.9253	0.184894
	3966.42	91.8231	0.273121	3961.19	66.9097	0.184851
	3969	91.7517	0.272909	3963.76	66.8968	0.184815
	3971.57	91.6823	0.272702	3966.33	66.8867	0.184787
	3974.14	91.6145	0.272501	3968.9	66.8794	0.184767
	3976.72	91.5487	0.272305	3971.48	66.8751	0.184755
	3979.29	91.4849	0.272115	3974.05	66.8734	0.184751
	3981.87	91.4234	0.271932	3976.62	66.8746	0.184754
	3984.44	91.3643	0.271757	3979.2	66.8788	0.184765
	3987.02	91.3074	0.271587	3981.77	66.886	0.184785
	3989.6	91.2521	0.271423	3984.35	66.8962	0.184813
	3992.18	91.1984	0.271263	3986.93	66.9095	0.18485
	3994.76	91.1461	0.271108	3989.51	66.9254	0.184894
	3997.34	91.0952	0.270956	3992.09	66.9439	0.184945
	3999.92	91.0459	0.27081	3994.67	66.965	0.185004
	4002.51	90.9978	0.270666	3997.25	66.9885	0.185068
	4005.09	90.9507	0.270526	3999.83	67.0145	0.18514
	4007.67	90.905	0.27039	4002.41	67.0428	0.185219
	4010.26	90.8608	0.270259	4004.99	67.0735	0.185303
	4012.84	90.8184	0.270133	4007.58	67.1065	0.185394
	4015.43	90.778	0.270013	4010.16	67.1421	0.185493
	4018.02	90.7396	0.269898	4012.75	67.1804	0.185599
	4020.61	90.7029	0.269789	4015.34	67.2215	0.185712
	4023.2	90.6681	0.269686	4017.92	67.2655	0.185834
	4025.79	90.6353	0.269588	4020.51	67.3121	0.185962
	4028.38	90.6045	0.269497	4023.1	67.3616	0.186099
	4030.97	90.5756	0.269411	4025.69	67.4139	0.186244
	4033.56	90.5485	0.26933	4028.28	67.469	0.186396
	4036.16	90.5231	0.269255	4030.87	67.5269	0.186556
	4038.75	90.4993	0.269184	4033.47	67.5874	0.186723
	4041.34	90.4777	0.269119	4036.06	67.6505	0.186897
	4043.94	90.458	0.269061	4038.65	67.7163	0.187079
	4046.54	90.4404	0.269009	4041.25	67.7848	0.187268
	4049.14	90.4247	0.268962	4043.85	67.856	0.187465
	4051.73	90.4105	0.26892	4046.44	67.9301	0.18767
	4054.33	90.3979	0.268882	4049.04	68.0068	0.187882
	4056.93	90.3867	0.268849	4051.64	68.0861	0.188101
	4059.53	90.3768	0.268819	4054.24	68.1679	0.188327
	4062.14	90.3682	0.268794	4056.84	68.2523	0.18856
	4064.74	90.3605	0.268771	4059.44	68.3391	0.1888
	4067.34	90.3537	0.268751	4062.04	68.4283	0.189046
	4069.95	90.3478	0.268733	4064.64	68.5198	0.189299
	4072.55	90.3429	0.268719	4067.25	68.6135	0.189558
	4075.16	90.3392	0.268708	4069.85	68.7094	0.189823
	4077.76	90.3366	0.2687	4072.46	68.8077	0.190094
	4080.37	90.3351	0.268695	4075.06	68.9083	0.190372
	4082.98	90.3344	0.268693	4077.67	69.0113	0.190657
	4085.59	90.3344	0.268693	4080.28	69.1167	0.190948
	4088.2	90.3352	0.268696	4082.88	69.2243	0.191245
	4090.81	90.3366	0.2687	4085.49	69.3341	0.191549
	4093.42	90.3388	0.268706	4088.1	69.4462	0.191858
	4096.04	90.3416	0.268715	4090.71	69.5604	0.192174
	4098.65	90.3449	0.268724	4093.33	69.6767	0.192495
	4101.26	90.3487	0.268736	4095.94	69.7951	0.192822
	4103.88	90.3531	0.268749	4098.55	69.9154	0.193155
	4106.49	90.3581	0.268764	4101.17	70.0376	0.193492
	4109.11	90.3637	0.26878	4103.78	70.1618	0.193835
	4111.73	90.3697	0.268798	4106.4	70.2879	0.194184
	4114.35	90.3759	0.268817	4109.01	70.4158	0.194537
	4116.97	90.3822	0.268835	4111.63	70.5455	0.194895
	4119.59	90.3886	0.268854	4114.25	70.6769	0.195258
	4122.21	90.3948	0.268873	4116.87	70.81	0.195626
	4124.83	90.4011	0.268892	4119.49	70.9447	0.195998
	4127.45	90.4071	0.268909	4122.11	71.0809	0.196375
	4130.08	90.4128	0.268926	4124.73	71.2187	0.196755
	4132.7	90.4193	0.268946	4127.36	71.3579	0.19714
	4135.33	90.4278	0.268971	4129.98	71.4985	0.197528
	4137.95	90.4393	0.269005	4132.6	71.6409	0.197922
	4140.58	90.4552	0.269053	4135.23	71.7857	0.198322
	4143.21	90.4758	0.269114	4137.85	71.9334	0.19873
	4145.84	90.5013	0.26919	4140.48	72.0844	0.199147
	4148.46	90.533	0.269284	4143.11	72.239	0.199574
	4151.1	90.5723	0.269401	4145.74	72.3973	0.200011
	4153.73	90.619	0.26954	4148.37	72.5598	0.20046
	4156.36	90.6733	0.269701	4151	72.727	0.200922
	4158.99	90.7354	0.269886	4153.63	72.8991	0.201398
	4161.62	90.8051	0.270093	4156.26	73.0758	0.201886
	4164.26	90.8838	0.270327	4158.89	73.2574	0.202388
	4166.89	90.9734	0.270594	4161.53	73.4437	0.202902
	4169.53	91.0746	0.270895	4164.16	73.6355	0.203432
	4172.17	91.188	0.271232	4166.8	73.8333	0.203979
	4174.8	91.3135	0.271606	4169.43	74.0375	0.204543
	4177.44	91.4503	0.272012	4172.07	74.2483	0.205125
	4180.08	91.5986	0.272454	4174.71	74.4657	0.205726
	4182.72	91.7584	0.272929	4177.34	74.6893	0.206343
	4185.36	91.9299	0.273439	4179.98	74.9193	0.206979
	4188.01	92.1134	0.273985	4182.62	75.1556	0.207632
	4190.65	92.3087	0.274566	4185.26	75.3982	0.208302
	4193.29	92.5152	0.27518	4187.91	75.6473	0.20899
	4195.94	92.7345	0.275832	4190.55	75.9026	0.209695
	4198.58	92.9685	0.276528	4193.19	76.1642	0.210418
	4201.23	93.2184	0.277271	4195.84	76.4324	0.211159
	4203.88	93.4858	0.278067	4198.48	76.7082	0.211921
	4206.52	93.7709	0.278915	4201.13	76.9921	0.212705
	4209.17	94.0727	0.279813	4203.78	77.2847	0.213514
	4211.82	94.3925	0.280764	4206.42	77.5859	0.214346
	4214.47	94.7313	0.281772	4209.07	77.8958	0.215202
	4217.12	95.0886	0.282834	4211.72	78.2145	0.216082
	4219.77	95.4637	0.28395	4214.37	78.5424	0.216988
	4222.43	95.8562	0.285117	4217.02	78.8793	0.217919
	4225.08	96.2647	0.286332	4219.67	79.2249	0.218874
	4227.74	96.6899	0.287597	4222.33	79.5789	0.219852
	4230.39	97.1332	0.288916	4224.98	79.9408	0.220852
	4233.05	97.5939	0.290286	4227.63	80.3107	0.221874
	4235.7	98.0716	0.291707	4230.29	80.6891	0.222919
	4238.36	98.5668	0.29318	4232.95	81.0756	0.223987
	4241.02	99.0793	0.294704	4235.6	81.4703	0.225077
	4243.68	99.6095	0.296281	4238.26	81.873	0.22619
	4246.34	100.158	0.297913	4240.92	82.2839	0.227325
	4249	100.725	0.299599	4243.58	82.7029	0.228483
	4251.66	101.308	0.301333	4246.24	83.1303	0.229663
	4254.33	101.908	0.303118	4248.9	83.5658	0.230866
	4256.99	102.524	0.30495	4251.56	84.0089	0.232091
	4259.65	103.158	0.306836	4254.22	84.4595	0.233335
	4262.32	103.813	0.308784	4256.89	84.9175	0.234601
	4264.99	104.488	0.310792	4259.55	85.3836	0.235888
	4267.65	105.187	0.312871	4262.22	85.8584	0.2372
	4270.32	105.908	0.315016	4264.88	86.3427	0.238538
	4272.99	106.654	0.317235	4267.55	86.8369	0.239903
	4275.66	107.424	0.319525	4270.22	87.3412	0.241297
	4278.33	108.221	0.321896	4272.89	87.856	0.242719
	4281	109.045	0.324347	4275.56	88.3818	0.244172
	4283.67	109.894	0.326872	4278.23	88.9191	0.245656
	4286.34	110.769	0.329475	4280.9	89.4678	0.247172
	4289.02	111.667	0.332146	4283.57	90.0274	0.248718
	4291.69	99.2343	0.295165	4286.24	90.5975	0.250293
	4294.37	98.1468	0.291931	4288.92	88.6941	0.245034
	4297.04	97.4075	0.289732	4291.59	82.2069	0.227112
	4299.72	97.1849	0.28907	4294.27	79.1781	0.218745
	4302.4	97.4122	0.289746	4296.94	78.618	0.217197
	4305.08	97.4351	0.289814	4299.62	78.5464	0.216999
	4307.76	97.6138	0.290345	4302.3	78.8081	0.217722
	4310.44	98.3043	0.292399	4304.98	79.0927	0.218509
	4313.12	99.1279	0.294849	4307.66	79.4265	0.219431
	4315.8	99.8416	0.296972	4310.34	79.8879	0.220706
	4318.48	100.315	0.29838	4313.02	80.407	0.22214
	4321.17	100.214	0.298079	4315.7	80.925	0.223571
	4323.85	99.8204	0.296909	4318.38	81.3198	0.224661
	4326.54	99.6482	0.296396	4321.06	81.4789	0.225101
	4329.22	99.6823	0.296498	4323.75	81.5378	0.225264
	4331.91	100.086	0.297699	4326.43	81.7182	0.225762
	4334.6	100.84	0.299941	4329.12	82.1417	0.226932
	4337.29	101.681	0.302443	4331.81	82.9064	0.229045
	4339.98	102.806	0.305789	4334.5	83.9837	0.232021
	4342.67	104.379	0.310468	4337.18	85.2834	0.235612
	4345.36	106.213	0.315923	4339.87	86.8663	0.239985
	4348.05	108.156	0.321702	4342.56	88.7883	0.245295
	4350.74	110.082	0.327431	4345.26	90.9634	0.251304
	4353.44	111.74	0.332363	4347.95	93.2696	0.257675
	4356.13	113.225	0.33678	4350.64	95.5682	0.264025
	4358.83	114.74	0.341286	4353.33	97.7231	0.269979
	4361.52	116.151	0.345483	4356.03	99.7463	0.275568
	4364.22	117.402	0.349204	4358.72	101.695	0.280952
	4366.92	118.491	0.352443	4361.42	103.505	0.285952
	4369.62	119.323	0.354918	4364.12	105.111	0.290389
	4372.32	119.933	0.356732	4366.81	106.494	0.29421
	4375.02	120.382	0.358068	4369.51	107.642	0.297382
	4377.72	120.545	0.358553	4372.21	108.577	0.299965
	4380.42	120.288	0.357788	4374.91	109.315	0.302004
	4383.12	119.57	0.355652	4377.61	109.77	0.303261
	4385.83	118.301	0.351878	4380.32	109.822	0.303404
	4388.53	116.604	0.34683	4383.02	109.412	0.302271
	4391.24	114.718	0.341221	4385.72	108.517	0.299799
	4393.94	112.691	0.335191	4388.43	107.228	0.296238
	4396.65	110.65	0.329121	4391.13	105.706	0.292033
	4399.36	108.636	0.32313	4393.84	104.043	0.287439
	4402.07	106.6	0.317074	4396.55	102.321	0.282681
	4404.78	104.705	0.311438	4399.25	100.589	0.277896
	4407.49	103.109	0.30669	4401.96	98.8772	0.273167
	4410.2	101.711	0.302532	4404.67	97.3038	0.26882
	4412.91	100.392	0.298609	4407.38	95.9706	0.265137
	4415.62	99.1136	0.294806	4410.09	94.8227	0.261966
	4418.34	97.7488	0.290747	4412.81	93.7526	0.259009
	4421.05	96.4227	0.286802	4415.52	92.6846	0.256059
	4423.77	95.3716	0.283676	4418.23	91.564	0.252963
	4426.48	94.5511	0.281236	4420.95	90.4811	0.249971
	4429.2	93.9767	0.279527	4423.66	89.5843	0.247494
	4431.92	93.6196	0.278465	4426.38	88.895	0.245589
	4434.64	93.3302	0.277604	4429.1	88.4027	0.244229
	4437.36	93.1247	0.276993	4431.81	88.0718	0.243315
	4440.08	93.0031	0.276631	4434.53	87.8287	0.242644
	4442.8	92.8874	0.276287	4437.25	87.6616	0.242182
	4445.52	92.7365	0.275838	4439.97	87.5666	0.241919
	4448.24	92.464	0.275028	4442.69	87.4919	0.241713
	4450.97	91.9544	0.273512	4445.42	87.3773	0.241396
	4453.69	91.3149	0.27161	4448.14	87.1482	0.240763
	4456.42	90.7181	0.269835	4450.86	86.7509	0.239666
	4459.14	90.1962	0.268282	4453.59	86.2579	0.238304
	4461.87	89.8572	0.267274	4456.31	85.7949	0.237025
	4464.6	89.6528	0.266666	4459.04	85.4362	0.236034
	4467.33	89.4334	0.266013	4461.77	85.2378	0.235486
	4470.06	89.2779	0.265551	4464.49	85.1717	0.235303
	4472.79	89.2313	0.265412	4467.22	85.1708	0.235301
	4475.52	89.2483	0.265463	4469.95	85.2625	0.235554
	4478.25	89.3326	0.265713	4472.68	85.4807	0.236157
	4480.98	89.4374	0.266025	4475.41	85.8016	0.237043
	4483.72	89.4822	0.266158	4478.15	86.194	0.238127
	4486.45	89.5258	0.266288	4480.88	86.6071	0.239269
	4489.19	89.6502	0.266658	4483.61	86.9905	0.240328
	4491.92	89.8408	0.267225	4486.35	87.3728	0.241384
	4494.66	90.1175	0.268048	4489.08	87.8059	0.242581
	4497.4	90.449	0.269034	4491.82	88.2916	0.243922
	4500.14	90.7525	0.269937	4494.56	88.8222	0.245388
	4502.88	91.0322	0.270769	4497.29	89.3713	0.246905
	4505.62	91.2774	0.271498	4500.03	89.8961	0.248355
	4508.36	91.4629	0.27205	4502.77	90.3858	0.249708
	4511.1	91.5902	0.272429	4505.51	90.8343	0.250947
	4513.85	91.6228	0.272525	4508.25	91.2167	0.252004
	4516.59	91.5175	0.272212	4511	91.5073	0.252806
	4519.33	91.3224	0.271632	4513.74	91.6741	0.253267
	4522.08	91.1057	0.270987	4516.48	91.6961	0.253328
	4524.83	90.8913	0.27035	4519.23	91.6105	0.253091
	4527.57	90.7359	0.269887	4521.97	91.4795	0.25273
	4530.32	90.6305	0.269574	4524.72	91.3459	0.25236
	4533.07	90.5308	0.269277	4527.47	91.2469	0.252087
	4535.82	90.484	0.269138	4530.21	91.1855	0.251917
	4538.57	90.5248	0.26926	4532.96	91.1506	0.251821
	4541.32	90.6268	0.269563	4535.71	91.1757	0.25189
	4544.07	90.7724	0.269996	4538.46	91.2912	0.252209
	4546.83	90.9419	0.2705	4541.21	91.4792	0.252729
	4549.58	91.0929	0.270949	4543.97	91.7078	0.25336
	4552.34	91.261	0.271449	4546.72	91.9462	0.254019
	4555.09	91.5056	0.272177	4549.47	92.1685	0.254633
	4557.85	91.8148	0.273097	4552.23	92.4025	0.25528
	4560.6	92.1953	0.274228	4554.98	92.6958	0.25609
	4563.36	92.6345	0.275535	4557.74	93.0535	0.257078
	4566.12	93.0877	0.276883	4560.5	93.4717	0.258233
	4568.88	93.5585	0.278283	4563.25	93.9357	0.259515
	4571.64	94.0445	0.279729	4566.01	94.4183	0.260849
	4574.4	94.5245	0.281156	4568.77	94.9146	0.26222
	4577.17	94.9892	0.282539	4571.53	95.4226	0.263623
	4579.93	95.4139	0.283802	4574.29	95.9243	0.265009
	4582.69	95.7673	0.284853	4577.06	96.3988	0.26632
	4585.46	96.0728	0.285762	4579.82	96.8212	0.267487
	4588.22	96.3689	0.286642	4582.58	97.1721	0.268456
	4590.99	96.6602	0.287509	4585.35	97.4698	0.269279
	4593.76	96.9704	0.288432	4588.11	97.7482	0.270048
	4596.52	97.2843	0.289365	4590.88	98.0254	0.270814
	4599.29	97.5624	0.290192	4593.65	98.3143	0.271612
	4602.06	97.8204	0.29096	4596.42	98.6034	0.272411
	4604.83	98.0654	0.291689	4599.18	98.8697	0.273146
	4607.61	98.2856	0.292344	4601.95	99.1178	0.273832
	4610.38	98.4823	0.292929	4604.72	99.3549	0.274487
	4613.15	98.6423	0.293405	4607.5	99.5736	0.275091
	4615.92	98.7459	0.293713	4610.27	99.7657	0.275622
	4618.7	98.8047	0.293888	4613.04	99.9167	0.276039
	4621.47	98.8346	0.293976	4615.82	100.012	0.276302
	4624.25	98.8316	0.293968	4618.59	100.059	0.276432
	4627.03	98.7995	0.293872	4621.37	100.07	0.276462
	4629.81	98.7272	0.293657	4624.14	100.046	0.276396
	4632.59	98.5914	0.293253	4626.92	99.9851	0.276228
	4635.37	98.3901	0.292654	4629.7	99.8768	0.275929
	4638.15	98.1166	0.291841	4632.48	99.7055	0.275455
	4640.93	97.7639	0.290792	4635.26	99.465	0.274791
	4643.71	97.3326	0.289509	4638.04	99.1509	0.273923
	4646.49	96.811	0.287957	4640.82	98.7563	0.272833
	4649.28	96.1866	0.2861	4643.6	98.2754	0.271505
	4652.06	95.4791	0.283996	4646.38	97.6981	0.26991
	4654.85	94.7162	0.281727	4649.17	97.0188	0.268033
	4657.63	93.9108	0.279331	4651.95	96.2528	0.265917
	4660.42	93.0882	0.276884	4654.74	95.4249	0.263629
	4663.21	92.2497	0.27439	4657.52	94.5541	0.261224
	4666	91.384	0.271815	4660.31	93.6582	0.258749
	4668.79	90.5147	0.26923	4663.1	92.7414	0.256216
	4671.58	89.6611	0.266691	4665.89	91.8031	0.253624
	4674.37	88.8166	0.264179	4668.68	90.8594	0.251016
	4677.16	87.9772	0.261682	4671.47	89.9259	0.248437
	4679.96	87.1406	0.259194	4674.26	89.0011	0.245882
	4682.75	86.2954	0.25668	4677.05	88.0791	0.243335
	4685.54	85.4625	0.254202	4679.84	87.1542	0.24078
	4688.34	84.6744	0.251858	4682.64	86.2228	0.238207
	4691.14	83.9329	0.249652	4685.43	85.302	0.235663
	4693.93	83.2478	0.247615	4688.23	84.4161	0.233216
	4696.73	82.6109	0.24572	4691.03	83.5747	0.230891
	4699.53	81.9958	0.243891	4693.82	82.7818	0.2287
	4702.33	81.4032	0.242128	4696.62	82.0292	0.226621
	4705.13	80.8269	0.240414	4699.42	81.3005	0.224608
	4707.93	80.2609	0.23873	4702.22	80.5897	0.222644
	4710.74	79.7086	0.237088	4705.02	79.8929	0.220719
	4713.54	79.1544	0.235439	4707.82	79.2053	0.21882
	4716.34	78.581	0.233734	4710.62	78.5236	0.216936
	4719.15	78.0098	0.232035	4713.43	77.8358	0.215036
	4721.95	77.4703	0.23043	4716.23	77.1331	0.213095
	4724.76	76.9733	0.228952	4719.04	76.4305	0.211154
	4727.57	76.5432	0.227672	4721.84	75.7522	0.20928
	4730.38	76.1719	0.226568	4724.65	75.1158	0.207522
	4733.18	75.8344	0.225564	4727.46	74.5358	0.205919
	4735.99	75.547	0.224709	4730.26	74.0075	0.20446
	4738.8	75.3189	0.224031	4733.07	73.5185	0.203109
	4741.62	75.1383	0.223494	4735.88	73.0748	0.201883
	4744.43	74.9999	0.223082	4738.69	72.6832	0.200801
	4747.24	74.8911	0.222758	4741.5	72.3386	0.199849
	4750.06	74.7906	0.222459	4744.32	72.0336	0.199007
	4752.87	74.7075	0.222212	4747.13	71.7565	0.198241
	4755.69	74.6568	0.222061	4749.94	71.4954	0.19752
	4758.5	74.6286	0.221977	4752.76	71.2549	0.196855
	4761.32	74.6199	0.221952	4755.57	71.0442	0.196273
	4764.14	74.6272	0.221973	4758.39	70.8614	0.195768
	4766.96	74.6387	0.222008	4761.21	70.7031	0.195331
	4769.78	74.6551	0.222056	4764.03	70.5645	0.194948
	4772.6	74.6778	0.222124	4766.85	70.4384	0.194599
	4775.42	74.6951	0.222175	4769.66	70.3235	0.194282
	4778.24	74.6956	0.222177	4772.49	70.2187	0.193993
	4781.07	74.672	0.222107	4775.31	70.1164	0.19371
	4783.89	74.6132	0.221932	4778.13	70.0078	0.19341
	4786.71	74.5338	0.221695	4780.95	69.8849	0.19307
	4789.54	74.4597	0.221475	4783.78	69.7435	0.19268
	4792.37	74.3978	0.221291	4786.6	69.5951	0.19227
	4795.19	74.3644	0.221192	4789.43	69.4585	0.191892
	4798.02	74.3619	0.221184	4792.25	69.3467	0.191583
	4800.85	74.3816	0.221243	4795.08	69.2709	0.191374
	4803.68	74.4418	0.221422	4797.91	69.2344	0.191273
	4806.51	74.559	0.22177	4800.74	69.2369	0.19128
	4809.34	74.7197	0.222248	4803.57	69.2902	0.191427
	4812.18	74.9089	0.222811	4806.4	69.405	0.191745
	4815.01	75.1191	0.223436	4809.23	69.5751	0.192214
	4817.84	75.3323	0.224071	4812.06	69.7893	0.192806
	4820.68	75.5613	0.224752	4814.9	70.038	0.193493
	4823.51	75.8321	0.225557	4817.73	70.3134	0.194254
	4826.35	76.1366	0.226463	4820.56	70.6249	0.195115
	4829.19	76.4739	0.227466	4823.4	70.9879	0.196118
	4832.03	76.8426	0.228563	4826.24	71.404	0.197267
	4834.87	77.2287	0.229711	4829.07	71.8712	0.198558
	4837.71	77.6353	0.230921	4831.91	72.3832	0.199972
	4840.55	78.0656	0.232201	4834.75	72.9294	0.201481
	4843.39	78.5095	0.233521	4837.59	73.5063	0.203075
	4846.23	78.9591	0.234858	4840.43	74.1111	0.204746
	4849.07	79.4072	0.236191	4843.27	74.7363	0.206473
	4851.92	79.8425	0.237486	4846.12	75.3733	0.208233
	4854.76	80.2735	0.238768	4848.96	76.0113	0.209996
	4857.61	80.7161	0.240084	4851.8	76.6418	0.211738
	4860.46	81.1713	0.241438	4854.65	77.27	0.213473
	4863.3	81.6463	0.242851	4857.49	77.9068	0.215232
	4866.15	82.1371	0.244311	4860.34	78.5576	0.21703
	4869	82.6307	0.245779	4863.19	79.2255	0.218876
	4871.85	83.1331	0.247273	4866.04	79.904	0.22075
	4874.7	83.6484	0.248806	4868.89	80.5819	0.222623
	4877.55	84.1693	0.250356	4871.74	81.2585	0.224492
	4880.41	84.6919	0.25191	4874.59	81.9347	0.22636
	4883.26	85.2098	0.25345	4877.44	82.6077	0.22822
	4886.11	85.713	0.254947	4880.29	83.2752	0.230064
	4888.97	86.2046	0.256409	4883.14	83.9319	0.231878
	4891.82	86.691	0.257856	4886	84.5724	0.233647
	4894.68	87.1676	0.259274	4888.85	85.1978	0.235375
	4897.54	87.6325	0.260657	4891.71	85.8114	0.23707
	4900.4	88.0826	0.261995	4894.57	86.4133	0.238733
	4903.26	88.5104	0.263268	4897.42	87.002	0.24036
	4906.12	88.915	0.264471	4900.28	87.5708	0.241931
	4908.98	89.2954	0.265603	4903.14	88.1098	0.24342
	4911.84	89.6461	0.266646	4906	88.613	0.24481
	4914.7	89.963	0.267589	4908.86	89.0752	0.246087
	4917.56	90.2414	0.268417	4911.72	89.4928	0.247241
	4920.43	90.4758	0.269114	4914.58	89.8634	0.248265
	4923.29	90.6735	0.269702	4917.45	90.1808	0.249142
	4926.16	90.8469	0.270218	4920.31	90.441	0.24986
	4929.03	91	0.270673	4923.18	90.6509	0.25044
	4931.89	91.1418	0.271095	4926.04	90.8221	0.250913
	4934.76	91.2735	0.271487	4928.91	90.964	0.251305
	4937.63	91.3905	0.271835	4931.78	91.0857	0.251642
	4940.5	91.5026	0.272168	4934.65	91.1881	0.251924
	4943.37	91.6183	0.272512	4937.51	91.2692	0.252149
	4946.24	91.7327	0.272852	4940.38	91.3366	0.252335
	4949.12	91.8404	0.273173	4943.26	91.3973	0.252502
	4951.99	91.9394	0.273467	4946.13	91.4499	0.252648
	4954.86	92.0225	0.273714	4949	91.4908	0.252761
	4957.74	92.0978	0.273938	4951.87	91.5164	0.252831
	4960.62	92.1795	0.274181	4954.75	91.5238	0.252852
	4963.49	92.266	0.274439	4957.62	91.5213	0.252845
	4966.37	92.3595	0.274717	4960.5	91.5209	0.252844
	4969.25	92.4559	0.275003	4963.37	91.5271	0.252861
	4972.13	92.5428	0.275262	4966.25	91.5408	0.252899
	4975.01	92.6196	0.27549	4969.13	91.5545	0.252937
	4977.89	92.6832	0.27568	4972.01	91.5555	0.25294
	4980.77	92.7289	0.275816	4974.89	91.5369	0.252888
	4983.65	92.7555	0.275895	4977.77	91.493	0.252767
	4986.54	92.7551	0.275893	4980.65	91.4192	0.252563
	4989.42	92.7187	0.275785	4983.53	91.3119	0.252267
	4992.31	92.6538	0.275592	4986.42	91.1611	0.25185
	4995.19	92.5723	0.27535	4989.3	90.9589	0.251291
	4998.08	92.4769	0.275066	4992.19	90.7118	0.250609
	5000.97	92.3761	0.274766	4995.07	90.432	0.249836
	5003.85	92.2651	0.274436	4997.96	90.1279	0.248995
	5006.74	92.1315	0.274039	5000.85	89.806	0.248106
	5009.63	91.9806	0.27359	5003.74	89.4603	0.247151
	5012.52	91.8149	0.273097	5006.62	89.0797	0.2461
	5015.42	91.6333	0.272557	5009.51	88.665	0.244954
	5018.31	91.4398	0.271981	5012.41	88.2193	0.243723
	5021.2	91.2325	0.271365	5015.3	87.7455	0.242414
	5024.1	91.0078	0.270696	5018.19	87.249	0.241042
	5026.99	90.7713	0.269993	5021.08	86.7304	0.239609
	5029.89	90.5289	0.269272	5023.98	86.1899	0.238116
	5032.78	90.2826	0.268539	5026.87	85.634	0.23658
	5035.68	90.0371	0.267809	5029.77	85.0702	0.235023
	5038.58	89.7892	0.267072	5032.67	84.5057	0.233463
	5041.48	89.5318	0.266306	5035.56	83.9461	0.231917
	5044.38	89.2656	0.265514	5038.46	83.3879	0.230375
	5047.28	88.9888	0.264691	5041.36	82.8239	0.228817
	5050.18	88.7023	0.263839	5044.26	82.2514	0.227235
	5053.09	88.4109	0.262972	5047.16	81.6693	0.225627
	5055.99	88.1123	0.262084	5050.06	81.0814	0.224003
	5058.89	87.8046	0.261169	5052.97	80.4943	0.222381
	5061.8	87.4919	0.260238	5055.87	79.9083	0.220762
	5064.7	87.1779	0.259304	5058.77	79.3229	0.219145
	5067.61	86.8656	0.258376	5061.68	78.7418	0.217539
	5070.52	86.5603	0.257467	5064.58	78.169	0.215957
	5073.43	86.2613	0.256578	5067.49	77.6098	0.214412
	5076.34	85.9663	0.255701	5070.4	77.0695	0.212919
	5079.25	85.6785	0.254845	5073.31	76.5481	0.211479
	5082.16	85.4001	0.254017	5076.22	76.0446	0.210088
	5085.07	85.1323	0.25322	5079.13	75.5606	0.208751
	5087.98	84.8782	0.252464	5082.04	75.099	0.207475
	5090.9	84.6386	0.251751	5084.95	74.6645	0.206275
	5093.81	84.4137	0.251083	5087.86	74.2633	0.205167
	5096.73	84.2071	0.250468	5090.78	73.8994	0.204161
	5099.64	84.0224	0.249919	5093.69	73.5762	0.203268
	5102.56	83.8618	0.249441	5096.61	73.2981	0.2025
	5105.48	83.7284	0.249044	5099.52	73.0691	0.201867
	5108.39	83.6178	0.248715	5102.44	72.8942	0.201384
	5111.31	83.5223	0.248431	5105.36	72.7766	0.201059
	5114.23	83.4394	0.248185	5108.27	72.7106	0.200877
	5117.16	83.3637	0.247959	5111.19	72.6865	0.20081
	5120.08	83.2942	0.247753	5114.11	72.697	0.200839
	5123	83.2327	0.24757	5117.03	72.7351	0.200945
	5125.92	83.173	0.247392	5119.96	72.7994	0.201122
	5128.85	83.1095	0.247203	5122.88	72.8906	0.201374
	5131.77	83.0453	0.247012	5125.8	73.0021	0.201682
	5134.7	82.9842	0.246831	5128.73	73.1277	0.202029
	5137.63	82.9275	0.246662	5131.65	73.2694	0.202421
	5140.55	82.8794	0.246519	5134.58	73.4318	0.202869
	5143.48	82.8348	0.246386	5137.5	73.6186	0.203385
	5146.41	82.7844	0.246236	5140.43	73.8327	0.203977
	5149.34	82.7291	0.246072	5143.36	74.0673	0.204625
	5152.27	82.6674	0.245888	5146.29	74.3122	0.205302
	5155.21	82.6022	0.245694	5149.22	74.5641	0.205998
	5158.14	82.5415	0.245514	5152.15	74.8229	0.206713
	5161.07	82.4858	0.245348	5155.08	75.0949	0.207464
	5164.01	82.4371	0.245203	5158.02	75.3907	0.208281
	5166.94	82.3987	0.245089	5160.95	75.7159	0.20918
	5169.88	82.3712	0.245007	5163.88	76.075	0.210172
	5172.81	82.36	0.244974	5166.82	76.4727	0.21127
	5175.75	82.3712	0.245007	5169.75	76.9126	0.212486
	5178.69	82.3995	0.245091	5172.69	77.4036	0.213842
	5181.63	82.437	0.245203	5175.63	77.9524	0.215358
	5184.57	82.4819	0.245337	5178.57	78.5537	0.21702
	5187.51	82.5284	0.245475	5181.51	79.1972	0.218797
	5190.45	82.5796	0.245627	5184.45	79.8761	0.220673
	5193.4	82.644	0.245819	5187.39	80.5852	0.222632
	5196.34	82.7179	0.246039	5190.33	81.3298	0.224689
	5199.28	82.7996	0.246282	5193.27	82.1191	0.22687
	5202.23	82.89	0.24655	5196.22	82.9527	0.229173
	5205.18	82.9866	0.246838	5199.16	83.8277	0.23159
	5208.12	83.0911	0.247149	5202.11	84.7404	0.234111
	5211.07	83.2059	0.24749	5205.05	85.6847	0.23672
	5214.02	83.3274	0.247851	5208	86.6584	0.23941
	5216.97	83.4517	0.248221	5210.95	87.6598	0.242177
	5219.92	83.5776	0.248596	5213.9	88.6826	0.245003
	5222.87	83.7024	0.248967	5216.84	89.7195	0.247867
	5225.82	83.828	0.24934	5219.8	90.7628	0.25075
	5228.77	83.9593	0.249731	5222.75	91.8061	0.253632
	5231.73	84.0959	0.250137	5225.7	92.852	0.256521
	5234.68	84.239	0.250563	5228.65	93.9064	0.259434
	5237.64	84.3881	0.251006	5231.6	94.9714	0.262377
	5240.59	84.5406	0.25146	5234.56	96.0475	0.26535
	5243.55	84.698	0.251928	5237.51	97.1294	0.268338
	5246.51	84.8618	0.252415	5240.47	98.2094	0.271322
	5249.47	85.029	0.252913	5243.43	99.2857	0.274296
	5252.43	85.1971	0.253413	5246.38	100.358	0.277258
	5255.39	85.3639	0.253909	5249.34	101.423	0.2802
	5258.35	85.5258	0.25439	5252.3	102.478	0.283115
	5261.31	85.6832	0.254859	5255.26	103.518	0.285988
	5264.27	85.8379	0.255319	5258.22	104.541	0.288814
	5267.24	85.9874	0.255763	5261.19	105.543	0.291583
	5270.2	86.1302	0.256188	5264.15	106.528	0.294304
	5273.17	86.2656	0.256591	5267.11	107.492	0.296967
	5276.13	86.3922	0.256967	5270.08	108.434	0.29957
	5279.1	86.5095	0.257316	5273.04	109.348	0.302095
	5282.07	86.6177	0.257638	5276.01	110.226	0.30452
	5285.04	86.7143	0.257926	5278.98	111.062	0.30683
	5288.01	86.7968	0.258171	5281.94	111.85	0.309007
	5290.98	86.8637	0.25837	5284.91	112.588	0.311046
	5293.95	86.9133	0.258517	5287.88	113.271	0.312933
	5296.92	86.9484	0.258622	5290.85	113.895	0.314657
	5299.89	86.9746	0.2587	5293.82	114.454	0.316201
	5302.87	86.9934	0.258756	5296.79	114.956	0.317588
	5305.84	87.0084	0.2588	5299.77	115.41	0.318842
	5308.82	87.0207	0.258837	5302.74	115.823	0.319983
	5311.79	87.0293	0.258862	5305.72	116.204	0.321036
	5314.77	87.0384	0.25889	5308.69	116.554	0.322003
	5317.75	87.052	0.25893	5311.67	116.87	0.322876
	5320.73	87.0682	0.258978	5314.64	117.159	0.323674
	5323.71	87.084	0.259025	5317.62	117.428	0.324417
	5326.69	87.099	0.25907	5320.6	117.675	0.3251
	5329.67	87.1101	0.259103	5323.58	117.895	0.325707
	5332.65	87.1211	0.259136	5326.56	118.084	0.32623
	5335.63	87.1384	0.259187	5329.54	118.24	0.326661
	5338.62	87.1613	0.259255	5332.52	118.371	0.327022
	5341.6	87.1908	0.259343	5335.51	118.485	0.327337
	5344.59	87.2255	0.259446	5338.49	118.588	0.327622
	5347.57	87.2601	0.259549	5341.47	118.68	0.327876
	5350.56	87.2945	0.259651	5344.46	118.752	0.328075
	5353.55	87.3276	0.25975	5347.45	118.792	0.328186
	5356.54	87.3576	0.259839	5350.43	118.794	0.328191
	5359.53	87.3837	0.259917	5353.42	118.75	0.328069
	5362.52	87.4028	0.259973	5356.41	118.656	0.32781
	5365.51	87.4111	0.259998	5359.4	118.508	0.327401
	5368.5	87.4121	0.260001	5362.39	118.295	0.326812
	5371.49	87.4112	0.259998	5365.38	118.01	0.326025
	5374.49	87.41	0.259995	5368.37	117.658	0.325053
	5377.48	87.4124	0.260002	5371.37	117.249	0.323923
	5380.48	87.4164	0.260014	5374.36	116.792	0.32266
	5383.47	87.4168	0.260015	5377.35	116.292	0.321279
	5386.47	87.4162	0.260013	5380.35	115.742	0.319759
	5389.47	87.4159	0.260012	5383.35	115.132	0.318074
	5392.47	87.4147	0.260009	5386.34	114.46	0.316218
	5395.47	87.4132	0.260004	5389.34	113.732	0.314206
	5398.47	87.4097	0.259994	5392.34	112.952	0.312051
	5401.47	87.4016	0.25997	5395.34	112.131	0.309783
	5404.47	87.3912	0.259939	5398.34	111.275	0.307418
	5407.47	87.381	0.259909	5401.34	110.388	0.304968
	5410.48	87.3709	0.259879	5404.34	109.478	0.302454
	5413.48	87.3618	0.259851	5407.35	108.555	0.299904
	5416.49	87.3525	0.259824	5410.35	107.631	0.297351
	5419.49	87.34	0.259787	5413.35	106.716	0.294823
	5422.5	87.3246	0.259741	5416.36	105.806	0.292309
	5425.51	87.3058	0.259685	5419.37	104.895	0.289792
	5428.52	87.2829	0.259617	5422.37	103.98	0.287265
	5431.53	87.2562	0.259537	5425.38	103.061	0.284726
	5434.54	87.2246	0.259443	5428.39	102.148	0.282203
	5437.55	87.1866	0.25933	5431.4	101.253	0.279731
	5440.56	87.1442	0.259204	5434.41	100.379	0.277316
	5443.57	87.1003	0.259074	5437.42	99.5294	0.274969
	5446.59	87.056	0.258942	5440.43	98.7065	0.272696
	5449.6	87.014	0.258817	5443.45	97.9116	0.270499
	5452.62	86.974	0.258698	5446.46	97.1496	0.268394
	5455.63	86.9346	0.258581	5449.47	96.4257	0.266394
	5458.65	86.8981	0.258472	5452.49	95.7406	0.264502
	5461.67	86.866	0.258377	5455.51	95.094	0.262715
	5464.69	86.8375	0.258292	5458.52	94.4861	0.261036
	5467.71	86.8125	0.258218	5461.54	93.9192	0.25947
	5470.73	86.7903	0.258152	5464.56	93.4032	0.258044
	5473.75	86.7697	0.25809	5467.58	92.9518	0.256797
	5476.77	86.7525	0.258039	5470.6	92.575	0.255756
	5479.8	86.7414	0.258006	5473.62	92.2816	0.254945
	5482.82	86.7363	0.257991	5476.64	92.0763	0.254378
	5485.84	86.7378	0.257995	5479.67	91.9619	0.254062
	5488.87	86.7448	0.258016	5482.69	91.9468	0.254021
	5491.9	86.7541	0.258044	5485.71	92.0351	0.254264
	5494.92	86.7655	0.258078	5488.74	92.2126	0.254755
	5497.95	86.7777	0.258114	5491.77	92.4569	0.25543
	5500.98	86.7897	0.25815	5494.79	92.7483	0.256235
	5504.01	86.8014	0.258185	5497.82	93.0677	0.257117
	5507.04	86.8107	0.258212	5500.85	93.41	0.258063
	5510.07	86.8153	0.258226	5503.88	93.7744	0.25907
	5513.1	86.8165	0.25823	5506.91	94.1441	0.260091
	5516.14	86.8165	0.25823	5509.94	94.5026	0.261081
	5519.17	86.8156	0.258227	5512.97	94.8497	0.26204
	5522.21	86.8152	0.258226	5516.01	95.1889	0.262977
	5525.24	86.8139	0.258222	5519.04	95.5237	0.263902
	5528.28	86.8083	0.258205	5522.08	95.8555	0.264819
	5531.32	86.7991	0.258178	5525.11	96.1651	0.265674
	5534.35	86.7861	0.258139	5528.15	96.4259	0.266395
	5537.39	86.7696	0.25809	5531.18	96.6258	0.266947
	5540.43	86.7511	0.258035	5534.22	96.7594	0.267316
	5543.47	86.7303	0.257973	5537.26	96.8381	0.267534
	5546.51	86.7068	0.257903	5540.3	96.8842	0.267661
	5549.56	86.6817	0.257829	5543.34	96.908	0.267727
	5552.6	86.6556	0.257751	5546.38	96.9177	0.267754
	5555.64	86.6294	0.257673	5549.43	96.9188	0.267757
	5558.69	86.6044	0.257599	5552.47	96.9142	0.267744
	5561.73	86.5791	0.257523	5555.51	96.9198	0.267759
	5564.78	86.551	0.25744	5558.56	96.9478	0.267837
	5567.83	86.5195	0.257346	5561.6	96.9803	0.267927
	5570.88	86.4832	0.257238	5564.65	96.9889	0.26795
	5573.92	86.4425	0.257117	5567.7	96.9518	0.267848
	5576.97	86.399	0.256988	5570.74	96.8513	0.26757
	5580.03	86.3515	0.256846	5573.79	96.6948	0.267138
	5583.08	86.2992	0.256691	5576.84	96.5002	0.2666
	5586.13	86.243	0.256524	5579.89	96.261	0.265939
	5589.18	86.1838	0.256348	5582.94	95.9707	0.265137
	5592.24	86.1225	0.256165	5586	95.6373	0.264216
	5595.29	86.0607	0.255981	5589.05	95.2714	0.263205
	5598.35	85.9977	0.255794	5592.1	94.8896	0.262151
	5601.4	85.9324	0.2556	5595.16	94.5091	0.261099
	5604.46	85.8655	0.255401	5598.21	94.126	0.260041
	5607.52	85.7975	0.255199	5601.27	93.7306	0.258949
	5610.58	85.7285	0.254993	5604.33	93.3276	0.257835
	5613.64	85.6593	0.254787	5607.39	92.9233	0.256718
	5616.7	85.5897	0.25458	5610.44	92.5261	0.255621
	5619.76	85.5195	0.254372	5613.5	92.147	0.254574
	5622.82	85.4497	0.254164	5616.57	91.7901	0.253588
	5625.89	85.3812	0.25396	5619.63	91.4592	0.252673
	5628.95	85.3144	0.253762	5622.69	91.1663	0.251864
	5632.01	85.2501	0.25357	5625.75	90.9255	0.251199
	5635.08	85.1874	0.253384	5628.82	90.7495	0.250713
	5638.15	85.1245	0.253197	5631.88	90.6458	0.250426
	5641.21	85.061	0.253008	5634.95	90.6009	0.250302
	5644.28	84.9959	0.252814	5638.01	90.5911	0.250275
	5647.35	84.929	0.252615	5641.08	90.6009	0.250302
	5650.42	84.8609	0.252413	5644.15	90.6167	0.250346
	5653.49	84.7903	0.252203	5647.22	90.6362	0.2504
	5656.56	84.7162	0.251982	5650.29	90.6618	0.25047
	5659.64	84.6395	0.251754	5653.36	90.6794	0.250519
	5662.71	84.5613	0.251522	5656.43	90.6767	0.250512
	5665.78	84.4821	0.251286	5659.5	90.6646	0.250478
	5668.86	84.4031	0.251051	5662.57	90.6607	0.250467
	5671.93	84.3235	0.250814	5665.65	90.6807	0.250523
	5675.01	84.2416	0.250571	5668.72	90.7377	0.25068
	5678.09	84.1579	0.250322	5671.8	90.8213	0.250911
	5681.17	84.0726	0.250068	5674.88	90.9127	0.251164
	5684.24	83.9856	0.249809	5677.95	91.0122	0.251439
	5687.32	83.8977	0.249548	5681.03	91.1225	0.251743
	5690.41	83.8087	0.249283	5684.11	91.2428	0.252076
	5693.49	83.7182	0.249014	5687.19	91.3745	0.252439
	5696.57	83.6269	0.248742	5690.27	91.5107	0.252816
	5699.65	83.5353	0.24847	5693.35	91.6439	0.253184
	5702.74	83.4437	0.248197	5696.43	91.7787	0.253556
	5705.82	83.3529	0.247927	5699.52	91.9223	0.253953
	5708.91	83.2622	0.247657	5702.6	92.0775	0.254382
	5711.99	83.1706	0.247385	5705.69	92.2447	0.254844
	5715.08	83.078	0.24711	5708.77	92.415	0.255314
	5718.17	82.984	0.24683	5711.86	92.5747	0.255755
	5721.26	82.8886	0.246546	5714.95	92.7165	0.256147
	5724.35	82.7926	0.246261	5718.03	92.8343	0.256472
	5727.44	82.6955	0.245972	5721.12	92.9242	0.256721
	5730.53	82.597	0.245679	5724.21	92.9839	0.256886
	5733.62	82.4976	0.245383	5727.3	93.0055	0.256945
	5736.72	82.3975	0.245085	5730.4	92.9826	0.256882
	5739.81	82.2972	0.244787	5733.49	92.9217	0.256714
	5742.91	82.1973	0.24449	5736.58	92.834	0.256472
	5746	82.0975	0.244193	5739.68	92.7287	0.256181
	5749.1	81.9974	0.243895	5742.77	92.6139	0.255864
	5752.2	81.8973	0.243598	5745.87	92.4876	0.255515
	5755.29	81.7973	0.2433	5748.96	92.3442	0.255118
	5758.39	81.6975	0.243003	5752.06	92.1887	0.254689
	5761.49	81.5982	0.242708	5755.16	92.0253	0.254237
	5764.59	81.4993	0.242414	5758.26	91.85	0.253753
	5767.7	81.4007	0.242121	5761.36	91.6565	0.253219
	5770.8	81.3028	0.241829	5764.46	91.4371	0.252612
	5773.9	81.2058	0.241541	5767.56	91.1852	0.251916
	5777.01	81.11	0.241256	5770.66	90.9053	0.251143
	5780.11	81.0155	0.240975	5773.77	90.6055	0.250315
	5783.22	80.9221	0.240697	5776.87	90.2861	0.249433
	5786.32	80.8289	0.24042	5779.97	89.9466	0.248495
	5789.43	80.736	0.240143	5783.08	89.588	0.247504
	5792.54	80.6428	0.239866	5786.19	89.2103	0.24646
	5795.65	80.5493	0.239588	5789.29	88.8175	0.245375
	5798.76	80.4556	0.239309	5792.4	88.4143	0.244261
	5801.87	80.3612	0.239029	5795.51	87.9999	0.243116
	5804.98	80.2657	0.238745	5798.62	87.5726	0.241936
	5808.09	80.1694	0.238458	5801.73	87.1329	0.240721
	5811.21	80.0724	0.23817	5804.84	86.6821	0.239476
	5814.32	79.975	0.23788	5807.96	86.2248	0.238212
	5817.44	79.8775	0.23759	5811.07	85.7668	0.236947
	5820.55	79.7794	0.237298	5814.18	85.312	0.235691
	5823.67	79.6801	0.237003	5817.3	84.8638	0.234452
	5826.79	79.5797	0.236704	5820.41	84.4259	0.233243
	5829.9	79.478	0.236402	5823.53	84.0019	0.232071
	5833.02	79.3751	0.236096	5826.65	83.5968	0.230952
	5836.14	79.2716	0.235788	5829.77	83.2143	0.229895
	5839.26	79.1673	0.235477	5832.89	82.8506	0.228891
	5842.39	79.0623	0.235165	5836.01	82.499	0.227919
	5845.51	78.9567	0.234851	5839.13	82.1545	0.226967
	5848.63	78.8507	0.234536	5842.25	81.8128	0.226023
	5851.76	78.7444	0.23422	5845.37	81.4746	0.225089
	5854.88	78.6382	0.233904	5848.49	81.1425	0.224172
	5858.01	78.5317	0.233587	5851.62	80.8133	0.223262
	5861.13	78.4245	0.233268	5854.74	80.4841	0.222353
	5864.26	78.3162	0.232946	5857.87	80.1591	0.221455
	5867.39	78.2066	0.23262	5861	79.8445	0.220586
	5870.52	78.0958	0.23229	5864.12	79.5466	0.219763
	5873.65	77.9841	0.231958	5867.25	79.2708	0.219001
	5876.78	77.8714	0.231623	5870.38	79.0148	0.218293
	5879.91	77.7574	0.231284	5873.51	78.7735	0.217627
	5883.05	77.6424	0.230942	5876.64	78.5482	0.217004
	5886.18	77.5266	0.230597	5879.77	78.34	0.216429
	5889.31	77.4102	0.230251	5882.91	78.1474	0.215897
	5892.45	77.2936	0.229904	5886.04	77.9685	0.215403
	5895.58	77.1768	0.229557	5889.17	77.7993	0.214935
	5898.72	77.0594	0.229208	5892.31	77.6355	0.214483
	5901.86	76.9417	0.228858	5895.44	77.4777	0.214047
	5905	76.8237	0.228507	5898.58	77.328	0.213633
	5908.14	76.7056	0.228155	5901.72	77.185	0.213238
	5911.28	76.5874	0.227804	5904.86	77.0472	0.212858
	5914.42	76.4694	0.227453	5908	76.9119	0.212484
	5917.56	76.3513	0.227102	5911.14	76.7761	0.212109
	5920.7	76.2334	0.226751	5914.28	76.6381	0.211727
	5923.85	76.1161	0.226402	5917.42	76.4964	0.211336
	5926.99	75.9994	0.226055	5920.56	76.3476	0.210925
	5930.13	75.8835	0.22571	5923.7	76.1878	0.210483
	5933.28	75.7683	0.225367	5926.85	76.0134	0.210001
	5936.43	75.6532	0.225025	5929.99	75.8222	0.209473
	5939.58	75.5383	0.224683	5933.14	75.6183	0.20891
	5942.72	75.4232	0.224341	5936.29	75.4089	0.208331
	5945.87	75.3079	0.223998	5939.43	75.199	0.207752
	5949.02	75.1927	0.223655	5942.58	74.993	0.207182
	5952.17	75.0771	0.223311	5945.73	74.7918	0.206627
	5955.33	74.9609	0.222966	5948.88	74.5945	0.206082
	5958.48	74.8444	0.222619	5952.03	74.4056	0.20556
	5961.63	74.7279	0.222273	5955.18	74.229	0.205072
	5964.79	74.6116	0.221927	5958.34	74.0614	0.204609
	5967.94	74.4957	0.221582	5961.49	73.8973	0.204155
	5971.1	74.3802	0.221239	5964.65	73.7321	0.203699
	5974.25	74.2645	0.220894	5967.8	73.5616	0.203228
	5977.41	74.1489	0.220551	5970.96	73.3892	0.202752
	5980.57	74.0334	0.220207	5974.11	73.2207	0.202286
	5983.73	73.918	0.219864	5977.27	73.056	0.201831
	5986.89	73.8029	0.219521	5980.43	72.8943	0.201384
	5990.05	73.6879	0.219179	5983.59	72.7353	0.200945
	5993.21	73.5731	0.218838	5986.75	72.5777	0.20051
	5996.38	73.4585	0.218497	5989.91	72.4231	0.200083
	5999.54	73.3443	0.218157	5993.07	72.2732	0.199668
	6002.7	73.2307	0.21782	5996.23	72.126	0.199262
	6005.87	73.1177	0.217483	5999.4	71.9791	0.198856
	6009.04	73.0053	0.217149	6002.56	71.8309	0.198447
	6012.2	72.8931	0.216815	6005.73	71.6806	0.198031
	6015.37	72.7813	0.216483	6008.89	71.5306	0.197617
	6018.54	72.6696	0.216151	6012.06	71.3854	0.197216
	6021.71	72.5581	0.215819	6015.23	71.2469	0.196833
	6024.88	72.447	0.215488	6018.4	71.1169	0.196474
	6028.05	72.3362	0.215159	6021.57	70.9958	0.196139
	6031.22	72.2255	0.21483	6024.74	70.8833	0.195829
	6034.39	72.1151	0.214501	6027.91	70.7813	0.195547
	6037.57	72.0052	0.214174	6031.08	70.6913	0.195298
	6040.74	71.896	0.21385	6034.25	70.6111	0.195077
	6043.92	71.7875	0.213527	6037.42	70.5373	0.194873
	6047.09	71.6798	0.213206	6040.6	70.4666	0.194677
	6050.27	71.5727	0.212888	6043.77	70.3964	0.194483
	6053.45	71.4664	0.212572	6046.95	70.3267	0.194291
	6056.63	71.361	0.212258	6050.13	70.2591	0.194104
	6059.81	71.2565	0.211947	6053.3	70.1919	0.193918
	6062.99	71.1529	0.211639	6056.48	70.1235	0.19373
	6066.17	71.0502	0.211334	6059.66	70.0542	0.193538
	6069.35	70.9484	0.211031	6062.84	69.9847	0.193346
	6072.53	70.8476	0.210731	6066.02	69.9165	0.193158
	6075.72	70.7479	0.210435	6069.21	69.8506	0.192976
	6078.9	70.6494	0.210142	6072.39	69.7853	0.192795
	6082.09	70.5521	0.209852	6075.57	69.7176	0.192608
	6085.27	70.456	0.209566	6078.76	69.6468	0.192413
	6088.46	70.361	0.209284	6081.94	69.5726	0.192208
	6091.65	70.267	0.209004	6085.13	69.4967	0.191998
	6094.84	70.1739	0.208727	6088.31	69.4217	0.191791
	6098.02	70.0819	0.208454	6091.5	69.3489	0.19159
	6101.22	69.9908	0.208183	6094.69	69.2792	0.191397
	6104.41	69.9007	0.207915	6097.88	69.2137	0.191216
	6107.6	69.8113	0.207649	6101.07	69.1533	0.191049
	6110.79	69.7229	0.207386	6104.26	69.1002	0.190902
	6113.98	69.6355	0.207126	6107.45	69.0562	0.190781
	6117.18	69.5492	0.206869	6110.65	69.02	0.190681
	6120.37	69.4641	0.206616	6113.84	68.9893	0.190596
	6123.57	69.3801	0.206366	6117.03	68.9629	0.190523
	6126.77	69.2971	0.206119	6120.23	68.9397	0.190459
	6129.97	69.2152	0.205876	6123.43	68.9211	0.190408
	6133.16	69.1343	0.205635	6126.62	68.9093	0.190375
	6136.36	69.0546	0.205398	6129.82	68.9045	0.190362
	6139.56	68.976	0.205164	6133.02	68.9063	0.190367
	6142.77	68.8987	0.204934	6136.22	68.9149	0.190391
	6145.97	68.8225	0.204708	6139.42	68.9297	0.190431
	6149.17	68.7477	0.204485	6142.62	68.9513	0.190491
	6152.37	68.6742	0.204267	6145.82	68.9804	0.190571
	6155.58	68.6021	0.204052	6149.02	69.0161	0.19067
	6158.78	68.5315	0.203842	6152.23	69.0576	0.190785
	6161.99	68.4624	0.203637	6155.43	69.1041	0.190913
	6165.2	68.3946	0.203435	6158.64	69.1554	0.191055
	6168.41	68.3282	0.203237	6161.84	69.2124	0.191212
	6171.61	68.2631	0.203044	6165.05	69.2772	0.191391
	6174.82	68.1994	0.202854	6168.26	69.3505	0.191594
	6178.03	68.1371	0.202669	6171.47	69.4333	0.191823
	6181.24	68.0762	0.202488	6174.68	69.5255	0.192077
	6184.46	68.0168	0.202311	6177.89	69.6268	0.192357
	6187.67	67.9589	0.202139	6181.1	69.738	0.192665
	6190.88	67.9026	0.201971	6184.31	69.8596	0.193
	6194.1	67.848	0.201809	6187.52	69.9907	0.193363
	6197.31	67.7954	0.201653	6190.74	70.13	0.193747
	6200.53	67.7447	0.201502	6193.95	70.2762	0.194151
	6203.75	67.6959	0.201357	6197.17	70.428	0.194571
	6206.96	67.6491	0.201217	6200.38	70.5855	0.195006
	6210.18	67.6044	0.201084	6203.6	70.7493	0.195458
	6213.4	67.5618	0.200958	6206.82	70.9186	0.195926
	6216.62	67.5215	0.200838	6210.04	71.0927	0.196407
	6219.85	67.4834	0.200725	6213.26	71.2713	0.196901
	6223.07	67.4476	0.200618	6216.48	71.4546	0.197407
	6226.29	67.4141	0.200518	6219.7	71.6425	0.197926
	6229.51	67.3832	0.200427	6222.92	71.8352	0.198458
	6232.74	67.3549	0.200342	6226.14	72.0319	0.199002
	6235.96	67.3293	0.200266	6229.37	72.231	0.199552
	6239.19	67.3064	0.200198	6232.59	72.432	0.200107
	6242.42	67.286	0.200137	6235.82	72.6345	0.200667
	6245.65	67.2683	0.200085	6239.04	72.8392	0.201232
	6248.87	67.2532	0.20004	6242.27	73.0475	0.201808
	6252.1	67.2408	0.200003	6245.5	73.2601	0.202395
	6255.33	67.2311	0.199974	6248.73	73.4775	0.202996
	6258.57	67.224	0.199953	6251.96	73.7	0.20361
	6261.8	67.2196	0.19994	6255.19	73.9277	0.204239
	6265.03	67.218	0.199935	6258.42	74.1614	0.204885
	6268.26	67.2194	0.199939	6261.65	74.402	0.20555
	6271.5	67.2237	0.199952	6264.88	74.6486	0.206231
	6274.73	67.2313	0.199975	6268.12	74.8997	0.206925
	6277.97	67.242	0.200007	6271.35	75.1543	0.207628
	6281.21	67.2559	0.200048	6274.59	75.4117	0.208339
	6284.45	67.273	0.200099	6277.82	75.6721	0.209059
	6287.69	67.2934	0.200159	6281.06	75.9368	0.20979
	6290.92	67.3171	0.20023	6284.3	76.2055	0.210532
	6294.17	67.3441	0.20031	6287.54	76.4779	0.211285
	6297.41	67.3746	0.200401	6290.78	76.7539	0.212047
	6300.65	67.4083	0.200501	6294.02	77.0337	0.21282
	6303.89	67.4454	0.200612	6297.26	77.3177	0.213605
	6307.14	67.4861	0.200733	6300.5	77.6062	0.214402
	6310.38	67.5303	0.200864	6303.74	77.8989	0.215211
	6313.63	67.5781	0.201006	6306.99	78.1952	0.216029
	6316.87	67.6294	0.201159	6310.23	78.4949	0.216857
	6320.12	67.6844	0.201322	6313.48	78.7978	0.217694
	6323.37	67.7431	0.201497	6316.72	79.1044	0.218541
	6326.62	67.8054	0.201682	6319.97	79.4153	0.2194
	6329.87	67.8714	0.201879	6323.22	79.7307	0.220271
	6333.12	67.9412	0.202086	6326.47	80.0509	0.221156
	6336.37	68.0147	0.202305	6329.72	80.376	0.222054
	6339.62	68.0919	0.202535	6332.97	80.7061	0.222966
	6342.87	68.173	0.202776	6336.22	81.0415	0.223893
	6346.13	68.2582	0.203029	6339.47	81.3825	0.224835
	6349.38	68.3474	0.203294	6342.72	81.7285	0.225791
	6352.64	68.4408	0.203572	6345.98	82.0787	0.226758
	6355.89	68.5385	0.203863	6349.23	82.4324	0.227735
	6359.15	68.6405	0.204166	6352.49	82.7888	0.22872
	6362.41	68.7469	0.204483	6355.74	83.148	0.229712
	6365.67	68.8579	0.204813	6359	83.5102	0.230713
	6368.93	68.9734	0.205156	6362.26	83.8747	0.23172
	6372.19	69.0934	0.205513	6365.52	84.2411	0.232732
	6375.45	69.2181	0.205884	6368.78	84.6096	0.23375
	6378.71	69.3473	0.206269	6372.04	84.9804	0.234775
	6381.98	69.4811	0.206667	6375.3	85.3538	0.235806
	6385.24	69.6198	0.207079	6378.56	85.7299	0.236845
	6388.5	69.7633	0.207506	6381.82	86.1085	0.237891
	6391.77	69.9118	0.207948	6385.09	86.4886	0.238941
	6395.04	70.0645	0.208402	6388.35	86.8702	0.239995
	6398.3	70.2206	0.208866	6391.62	87.2529	0.241053
	6401.57	70.3794	0.209339	6394.88	87.6365	0.242113
	6404.84	70.5401	0.209817	6398.15	88.0205	0.243173
	6408.11	70.7024	0.210299	6401.42	88.4043	0.244234
	6411.38	70.8661	0.210786	6404.69	88.7871	0.245291
	6414.65	71.0303	0.211275	6407.96	89.1688	0.246346
	6417.92	71.1942	0.211762	6411.23	89.5492	0.247397
	6421.2	71.3577	0.212248	6414.5	89.9277	0.248442
	6424.47	71.5209	0.212734	6417.77	90.304	0.249482
	6427.75	71.6837	0.213218	6421.05	90.6775	0.250514
	6431.02	71.8462	0.213701	6424.32	91.0475	0.251536
	6434.3	72.0075	0.214181	6427.59	91.4135	0.252547
	6437.58	72.1661	0.214653	6430.87	91.7749	0.253546
	6440.85	72.3219	0.215116	6434.15	92.1312	0.25453
	6444.13	72.4744	0.21557	6437.42	92.4816	0.255498
	6447.41	72.6234	0.216013	6440.7	92.8254	0.256448
	6450.69	72.7697	0.216448	6443.98	93.162	0.257378
	6453.98	72.9129	0.216874	6447.26	93.4914	0.258288
	6457.26	73.053	0.217291	6450.54	93.8136	0.259178
	6460.54	73.19	0.217698	6453.82	94.1287	0.260048
	6463.83	73.3234	0.218095	6457.1	94.4366	0.260899
	6467.11	73.4537	0.218483	6460.39	94.737	0.261729
	6470.4	73.5809	0.218861	6463.67	95.0292	0.262536
	6473.68	73.7042	0.219228	6466.96	95.3133	0.263321
	6476.97	73.8222	0.219579	6470.24	95.589	0.264083
	6480.26	73.934	0.219911	6473.53	95.8556	0.264819
	6483.55	74.0386	0.220223	6476.82	96.112	0.265528
	6486.84	74.1359	0.220512	6480.1	96.3575	0.266206
	6490.13	74.2264	0.220781	6483.39	96.5911	0.266851
	6493.42	74.3092	0.221027	6486.68	96.8125	0.267463
	6496.71	74.3837	0.221249	6489.97	97.0218	0.268041
	6500	74.4501	0.221447	6493.27	97.2183	0.268584
	6503.3	74.5091	0.221622	6496.56	97.4016	0.26909
	6506.59	74.561	0.221776	6499.85	97.5712	0.269559
	6509.89	74.6066	0.221912	6503.14	97.7272	0.26999
	6513.19	74.6455	0.222028	6506.44	97.8694	0.270383
	6516.48	74.6769	0.222121	6509.74	97.9978	0.270738
	6519.78	74.7012	0.222193	6513.03	98.1118	0.271053
	6523.08	74.7186	0.222245	6516.33	98.2109	0.271326
	6526.38	74.7289	0.222276	6519.63	98.2947	0.271558
	6529.68	74.7321	0.222285	6522.93	98.363	0.271747
	6532.98	74.7278	0.222273	6526.23	98.4154	0.271891
	6536.29	74.7156	0.222236	6529.53	98.4517	0.271992
	6539.59	74.696	0.222178	6532.83	98.4715	0.272046
	6542.89	74.6696	0.222099	6536.13	98.4744	0.272054
	6546.2	74.6364	0.222001	6539.43	98.4601	0.272015
	6549.5	74.5968	0.221883	6542.74	98.4287	0.271928
	6552.81	74.5497	0.221743	6546.04	98.3798	0.271793
	6556.12	74.4933	0.221575	6549.35	98.3131	0.271609
	6559.43	74.4271	0.221378	6552.65	98.2277	0.271373
	6562.73	74.3499	0.221148	6555.96	98.1224	0.271082
	6566.04	74.2612	0.220885	6559.27	97.9963	0.270733
	6569.36	74.1611	0.220587	6562.58	97.8483	0.270325
	6572.67	74.0481	0.220251	6565.89	97.6779	0.269854
	6575.98	73.921	0.219873	6569.2	97.4844	0.269319
	6579.29	73.7803	0.219454	6572.51	97.2669	0.268718
	6582.61	73.6268	0.218998	6575.82	97.0244	0.268048
	6585.92	73.4605	0.218503	6579.14	96.7567	0.267309
	6589.24	73.2824	0.217973	6582.45	96.4636	0.266499
	6592.55	73.0913	0.217405	6585.77	96.145	0.265619
	6595.87	72.8854	0.216792	6589.08	95.8007	0.264668
	6599.19	72.6649	0.216137	6592.4	95.4297	0.263643
	6602.51	72.4296	0.215437	6595.72	95.0309	0.262541
	6605.83	72.1814	0.214698	6599.03	94.6035	0.26136
	6609.15	71.924	0.213933	6602.35	94.1481	0.260102
	6612.47	71.6587	0.213144	6605.67	93.6674	0.258774
	6615.79	71.3879	0.212338	6608.99	93.166	0.257389
	6619.12	71.1131	0.211521	6612.32	92.6475	0.255956
	6622.44	70.8349	0.210693	6615.64	92.1152	0.254486
	6625.77	70.5567	0.209866	6618.96	91.5715	0.252984
	6629.09	70.2815	0.209047	6622.29	91.0181	0.251455
	6632.42	70.0088	0.208236	6625.61	90.4591	0.24991
	6635.75	69.7374	0.207429	6628.94	89.8982	0.248361
	6639.08	69.4676	0.206626	6632.26	89.3359	0.246807
	6642.41	69.1987	0.205827	6635.59	88.7716	0.245248
	6645.74	68.9336	0.205038	6638.92	88.2051	0.243683
	6649.07	68.677	0.204275	6642.25	87.6372	0.242114
	6652.4	68.4295	0.203539	6645.58	87.0718	0.240552
	6655.73	68.1923	0.202833	6648.91	86.5147	0.239013
	6659.06	67.9657	0.202159	6652.24	85.9687	0.237505
	6662.4	67.7477	0.201511	6655.57	85.4355	0.236032
	6665.73	67.5394	0.200891	6658.91	84.9145	0.234592
	6669.07	67.3413	0.200302	6662.24	84.404	0.233182
	6672.41	67.1531	0.199742	6665.58	83.9037	0.2318
	6675.74	66.9757	0.199214	6668.91	83.4142	0.230448
	6679.08	66.8082	0.198716	6672.25	82.9357	0.229126
	6682.42	66.6496	0.198244	6675.59	82.4685	0.227835
	6685.76	66.5032	0.197809	6678.92	82.0117	0.226573
	6689.1	66.3737	0.197424	6682.26	81.5647	0.225338
	6692.44	66.2631	0.197095	6685.6	81.1321	0.224143
	6695.79	66.1752	0.196833	6688.94	80.7201	0.223005
	6699.13	66.1101	0.19664	6692.29	80.3338	0.221937
	6702.47	66.0662	0.196509	6695.63	79.9775	0.220953
	6705.82	66.0465	0.196451	6698.97	79.6518	0.220053
	6709.16	66.0533	0.196471	6702.32	79.3559	0.219236
	6712.51	66.085	0.196565	6705.66	79.0927	0.218509
	6715.86	66.1402	0.196729	6709.01	78.8646	0.217878
	6719.21	66.2175	0.196959	6712.35	78.671	0.217344
	6722.56	66.314	0.197246	6715.7	78.5097	0.216898
	6725.91	66.4313	0.197595	6719.05	78.3783	0.216535
	6729.26	66.5723	0.198015	6722.4	78.2744	0.216248
	6732.61	66.7352	0.198499	6725.75	78.1995	0.216041
	6735.96	66.9194	0.199047	6729.1	78.1566	0.215922
	6739.32	67.1257	0.199661	6732.45	78.1451	0.215891
	6742.67	67.3544	0.200341	6735.8	78.1645	0.215944
	6746.03	67.6064	0.20109	6739.16	78.2152	0.216084
	6749.38	67.8836	0.201915	6742.51	78.2977	0.216312
	6752.74	68.1843	0.202809	6745.87	78.4134	0.216632
	6756.1	68.5062	0.203767	6749.22	78.5637	0.217047
	6759.45	68.8494	0.204788	6752.58	78.7471	0.217554
	6762.81	69.2131	0.205869	6755.94	78.9613	0.218146
	6766.17	69.6006	0.207022	6759.29	79.2054	0.21882
	6769.54	70.0176	0.208262	6762.65	79.4799	0.219578
	6772.9	70.4661	0.209596	6766.01	79.7894	0.220433
	6776.26	70.9494	0.211034	6769.37	80.1411	0.221405
	6779.62	71.4695	0.212581	6772.74	80.54	0.222507
	6782.99	72.0264	0.214237	6776.1	80.9907	0.223752
	6786.35	72.6244	0.216016	6779.46	81.496	0.225148
	6789.72	73.2679	0.21793	6782.83	82.058	0.226701
	6793.09	73.9551	0.219974	6786.19	82.6821	0.228425
	6796.45	74.6836	0.222141	6789.56	83.3733	0.230335
	6799.82	75.4533	0.22443	6792.92	84.1307	0.232427
	6803.19	76.2618	0.226835	6796.29	84.9519	0.234696
	6806.56	77.1124	0.229365	6799.66	85.8353	0.237136
	6809.93	78.0111	0.232038	6803.03	86.78	0.239746
	6813.3	78.9575	0.234853	6806.4	87.7904	0.242538
	6816.68	79.9521	0.237812	6809.77	88.873	0.245529
	6820.05	80.9854	0.240885	6813.14	90.0298	0.248724
	6823.43	82.0408	0.244025	6816.52	91.2584	0.252119
	6826.8	83.1109	0.247207	6819.89	92.5454	0.255674
	6830.18	84.1838	0.250399	6823.26	93.8713	0.259337
	6833.55	85.2523	0.253577	6826.64	95.2207	0.263065
	6836.93	86.3139	0.256735	6830.01	96.5789	0.266818
	6840.31	87.3534	0.259826	6833.39	97.9352	0.270565
	6843.69	88.3557	0.262808	6836.77	99.2805	0.274281
	6847.07	89.3229	0.265685	6840.15	100.596	0.277916
	6850.45	90.259	0.268469	6843.53	101.865	0.281421
	6853.83	91.1612	0.271153	6846.91	103.086	0.284795
	6857.22	92.0325	0.273744	6850.29	104.263	0.288046
	6860.6	92.8588	0.276202	6853.67	105.395	0.291174
	6863.98	93.6178	0.278459	6857.05	106.481	0.294174
	6867.37	94.3063	0.280507	6860.44	107.503	0.296998
	6870.75	94.9171	0.282324	6863.82	108.434	0.29957
	6874.14	95.4496	0.283908	6867.21	109.265	0.301865
	6877.53	95.9131	0.285287	6870.59	109.987	0.30386
	6880.92	96.303	0.286446	6873.98	110.601	0.305556
	6884.31	96.6172	0.287381	6877.37	111.115	0.306976
	6887.7	96.8559	0.288091	6880.76	111.525	0.308109
	6891.09	97.0151	0.288565	6884.14	111.83	0.308952
	6894.48	97.0982	0.288812	6887.53	112.028	0.309499
	6897.87	97.1104	0.288848	6890.93	112.117	0.309745
	6901.27	97.0352	0.288624	6894.32	112.101	0.3097
	6904.66	96.8508	0.288076	6897.71	111.98	0.309366
	6908.06	96.5467	0.287171	6901.1	111.735	0.308689
	6911.45	96.105	0.285857	6904.5	111.34	0.307598
	6914.85	95.5244	0.284131	6907.89	110.772	0.306029
	6918.25	94.8134	0.282016	6911.29	110.012	0.303929
	6921.65	93.9575	0.27947	6914.69	109.057	0.301291
	6925.05	92.9455	0.27646	6918.08	107.91	0.298122
	6928.45	91.8039	0.273064	6921.48	106.558	0.294387
	6931.85	90.5662	0.269383	6924.88	104.994	0.290066
	6935.25	89.2554	0.265484	6928.28	103.248	0.285242
	6938.65	87.9093	0.26148	6931.68	101.362	0.280032
	6942.06	86.5321	0.257384	6935.09	99.3779	0.27455
	6945.46	85.1135	0.253164	6938.49	97.3359	0.268909
	6948.87	83.688	0.248924	6941.89	95.2475	0.263139
	6952.27	82.2842	0.244748	6945.3	93.1153	0.257249
	6955.68	80.8992	0.240629	6948.7	90.9738	0.251332
	6959.09	79.5332	0.236566	6952.11	88.8564	0.245483
	6962.5	78.1886	0.232566	6955.51	86.7694	0.239717
	6965.91	76.856	0.228603	6958.92	84.7132	0.234036
	6969.32	75.5694	0.224776	6962.33	82.6869	0.228438
	6972.73	74.3779	0.221232	6965.74	80.6938	0.222932
	6976.14	73.2909	0.217999	6969.15	78.7744	0.217629
	6979.55	72.3289	0.215137	6972.56	76.9828	0.21268
	6982.97	71.4829	0.212621	6975.97	75.3482	0.208164
	6986.38	70.7178	0.210345	6979.39	73.8882	0.20413
	6989.8	70.038	0.208323	6982.8	72.5912	0.200547
	6993.21	69.4368	0.206535	6986.22	71.4275	0.197332
	6996.63	68.9121	0.204974	6989.63	70.3886	0.194462
	7000.05	68.4772	0.203681	6993.05	69.4704	0.191925
	7003.47	68.1137	0.202599	6996.46	68.6737	0.189724
	7006.89	67.8016	0.201671	6999.88	68.0037	0.187873
	7010.31	67.5805	0.201013	7003.3	67.4441	0.186327
	7013.73	67.5011	0.200777	7006.72	66.9854	0.18506
	7017.15	67.5878	0.201035	7010.14	66.6702	0.184189
	7020.57	67.8864	0.201923	7013.56	66.5604	0.183886
	7024	68.3915	0.203426	7016.98	66.7062	0.184289
	7027.42	69.0719	0.205449	7020.41	67.1518	0.18552
	7030.85	69.961	0.208094	7023.83	67.898	0.187581
	7034.27	71.0808	0.211425	7027.25	68.9286	0.190428
	7037.7	72.3684	0.215255	7030.68	70.2693	0.194132
	7041.13	73.7475	0.219357	7034.11	71.929	0.198718
	7044.56	75.1616	0.223563	7037.53	73.8352	0.203984
	7047.99	76.5182	0.227598	7040.96	75.8828	0.209641
	7051.42	77.8083	0.231435	7044.39	77.9686	0.215403
	7054.85	79.055	0.235143	7047.82	79.9917	0.220992
	7058.28	80.1775	0.238482	7051.25	81.9208	0.226322
	7061.71	81.1104	0.241257	7054.68	83.7458	0.231364
	7065.15	81.8549	0.243472	7058.11	85.3819	0.235884
	7068.58	82.4031	0.245102	7061.55	86.746	0.239652
	7072.02	82.7463	0.246123	7064.98	87.8163	0.242609
	7075.45	82.9015	0.246585	7068.41	88.5849	0.244733
	7078.89	82.7882	0.246248	7071.85	89.0477	0.246011
	7082.33	82.2942	0.244778	7075.29	89.191	0.246407
	7085.77	81.3933	0.242099	7078.72	88.9143	0.245643
	7089.21	80.034	0.238055	7082.16	88.0851	0.243352
	7092.65	78.3271	0.232978	7085.6	86.6285	0.239328
	7096.09	76.4827	0.227492	7089.04	84.5299	0.23353
	7099.53	74.5683	0.221798	7092.48	81.9463	0.226392
	7102.97	72.7159	0.216288	7095.92	79.1312	0.218615
	7106.42	70.9821	0.211131	7099.36	76.2651	0.210697
	7109.86	69.3489	0.206273	7102.81	73.5144	0.203098
	7113.31	67.9854	0.202218	7106.25	70.9729	0.196076
	7116.76	67.057	0.199456	7109.69	68.7042	0.189808
	7120.2	66.4809	0.197743	7113.14	66.916	0.184868
	7123.65	66.1463	0.196747	7116.59	65.7919	0.181763
	7127.1	66.0332	0.196411	7120.03	65.2784	0.180344
	7130.55	66.0334	0.196412	7123.48	65.244	0.180249
	7134	66.2865	0.197164	7126.93	65.6004	0.181234
	7137.45	67.0452	0.199421	7130.38	66.2931	0.183147
	7140.9	68.2832	0.203104	7133.83	67.502	0.186487
	7144.36	70.0337	0.20831	7137.28	69.4999	0.192007
	7147.81	72.1511	0.214608	7140.73	72.3626	0.199915
	7151.26	74.3119	0.221035	7144.19	76.07	0.210158
	7154.72	76.4344	0.227349	7147.64	80.4091	0.222145
	7158.18	78.3642	0.233089	7151.1	85.0314	0.234915
	7161.63	79.9641	0.237848	7154.55	89.7223	0.247875
	7165.09	81.1891	0.241491	7158.01	94.2877	0.260488
	7168.55	81.7851	0.243264	7161.46	98.5491	0.272261
	7172.01	81.4796	0.242355	7164.92	102.346	0.28275
	7175.47	80.6338	0.239839	7168.38	105.361	0.29108
	7178.93	79.787	0.237321	7171.84	107.353	0.296583
	7182.4	79.1519	0.235432	7175.3	108.545	0.299876
	7185.86	79.1798	0.235515	7178.76	109.344	0.302084
	7189.32	79.8058	0.237377	7182.23	110.033	0.303987
	7192.79	80.6837	0.239988	7185.69	110.837	0.306208
	7196.25	82.1888	0.244465	7189.15	111.602	0.308322
	7199.72	84.5958	0.251624	7192.62	112.018	0.309471
	7203.19	88.1885	0.26231	7196.08	112.156	0.309852
	7206.65	93.5318	0.278204	7199.55	112.436	0.310626
	7210.12	100.891	0.300093	7203.02	114.091	0.315198
	7213.59	110.558	0.328847	7206.48	118.856	0.328362
	7217.06	123.106	0.36617	7209.95	128.152	0.354044
	7220.54	139.099	0.41374	7213.42	143.385	0.396128
	7224.01	159.127	0.473312	7216.89	165.728	0.457855
	7227.48	183.891	0.546971	7220.36	196.287	0.54228
	7230.96	212.687	0.632622	7223.84	236.877	0.654418
	7234.43	244.25	0.726504	7227.31	288.124	0.795997
	7237.91	278.243	0.827614	7230.78	346.005	0.955905
	7241.38	313.793	0.933355	7234.26	404.357	1.11711
	7244.86	351.02	1.04408	7237.73	458.099	1.26559
	7248.34	390.69	1.16208	7241.21	502.8	1.38908
	7251.82	431.957	1.28483	7244.69	538.228	1.48696
	7255.3	474.141	1.4103	7248.17	565.804	1.56314
	7258.78	507.383	1.50917	7251.65	582.694	1.6098
	7262.26	517.195	1.53836	7255.12	585.011	1.6162
	7265.74	494.913	1.47208	7258.61	568.62	1.57092
	7269.22	427.917	1.27281	7262.09	528.349	1.45966
	7272.71	337.005	1.0024	7265.57	460.634	1.27259
	7276.19	258.783	0.769732	7269.05	369.884	1.02188
	7279.68	202.815	0.603259	7272.54	283.331	0.782756
	7283.17	190.807	0.567542	7276.02	229.753	0.634736
	7286.65	206.035	0.612836	7279.51	198.923	0.549563
	7290.14	207.373	0.616816	7282.99	172.922	0.47773
	7293.63	201.273	0.598672	7286.48	160.681	0.443912
	7297.12	182.993	0.5443	7289.97	166.088	0.45885
	7300.61	155.795	0.463401	7293.46	167.479	0.462693
	7304.1	143.477	0.426762	7296.95	146.583	0.404963
	7307.6	136.003	0.404531	7300.44	117.457	0.324497
	7311.09	124.539	0.370432	7303.93	99.7809	0.275664
	7314.58	116.296	0.345914	7307.42	91.4386	0.252617
	7318.08	110.544	0.328805	7310.92	88.4628	0.244395
	7321.57	110.891	0.329837	7314.41	90.3337	0.249564
	7325.07	125.381	0.372937	7317.9	93.5687	0.258501
	7328.57	145.728	0.433458	7321.4	100.217	0.276869
	7332.07	160.558	0.477568	7324.9	113.515	0.313607
	7335.56	168.669	0.501694	7328.39	129.674	0.358249
	7339.06	164.292	0.488675	7331.89	143.495	0.396432
	7342.57	152.188	0.452672	7335.39	151.263	0.417893
	7346.07	144.368	0.429412	7338.89	150.065	0.414583
	7349.57	139.527	0.415013	7342.39	143.052	0.395208
	7353.07	139.508	0.414957	7345.89	136.08	0.375947
	7356.58	142.617	0.424204	7349.4	131.087	0.362153
	7360.08	140.856	0.418966	7352.9	128.923	0.356174
	7363.59	136.512	0.406045	7356.4	127.924	0.353414
	7367.09	130.992	0.389626	7359.91	124.725	0.344577
	7370.6	123.813	0.368273	7363.41	119.673	0.330619
	7374.11	118.011	0.351015	7366.92	113.95	0.314809
	7377.62	112.832	0.335611	7370.43	107.771	0.297738
	7381.13	107.091	0.318535	7373.94	101.783	0.281195
	7384.64	102.524	0.30495	7377.44	95.6151	0.264155
	7388.15	100.166	0.297937	7380.95	88.7061	0.245067
	7391.66	100.966	0.300316	7384.47	82.2654	0.227274
	7395.18	106.685	0.317327	7387.98	77.9431	0.215333
	7398.69	115.41	0.343279	7391.49	76.8634	0.21235
	7402.21	123.951	0.368683	7395	79.7328	0.220277
	7405.72	131.715	0.391777	7398.52	85.2818	0.235607
	7409.24	136.888	0.407164	7402.03	91.2788	0.252175
	7412.76	139.65	0.415379	7405.55	96.6063	0.266893
	7416.28	141.735	0.421581	7409.06	100.455	0.277526
	7419.8	141.423	0.420653	7412.58	102.925	0.28435
	7423.32	137.367	0.408588	7416.1	104.634	0.289071
	7426.84	131.073	0.389867	7419.62	104.799	0.289527
	7430.36	123.909	0.368559	7423.14	102.653	0.283598
	7433.88	117	0.348008	7426.66	98.8812	0.273178
	7437.4	112.537	0.334733	7430.18	94.5403	0.261186
	7440.93	109.611	0.32603	7433.7	90.7084	0.250599
	7444.45	106.28	0.316122	7437.23	88.3768	0.244158
	7447.98	103.742	0.308573	7440.75	87.0332	0.240446
	7451.51	102.502	0.304885	7444.28	85.6542	0.236636
	7455.03	101.97	0.303303	7447.8	84.3957	0.233159
	7458.56	102.175	0.303912	7451.33	83.5023	0.230691
	7462.09	102.298	0.304278	7454.86	82.9258	0.229098
	7465.62	101.03	0.300507	7458.39	82.6853	0.228434
	7469.15	71.8717	0.213777	7461.91	82.3303	0.227453
	7472.68	71.679	0.213204	7465.44	79.6761	0.22012
	7476.22	71.4677	0.212576	7468.98	73.9853	0.204398
	7479.75	71.2367	0.211888	7472.51	71.7847	0.198319
	7483.28	70.9884	0.21115	7476.04	71.4929	0.197513
	7486.82	70.7263	0.21037	7479.57	71.1713	0.196624
	7490.36	70.4522	0.209555	7483.11	70.8227	0.195661
	7493.89	70.1696	0.208714	7486.64	70.4507	0.194633
	7497.43	69.8789	0.20785	7490.18	70.0604	0.193555
	7500.97	69.5792	0.206958	7493.71	69.6574	0.192442
	7504.51	69.2737	0.20605	7497.25	69.2416	0.191293
	7508.05	68.965	0.205131	7500.79	68.8117	0.190105
	7511.59	68.6528	0.204203	7504.33	68.3703	0.188886
	7515.13	68.3371	0.203264	7507.87	67.9204	0.187643
	7518.67	68.0181	0.202315	7511.41	67.4645	0.186384
	7522.22	67.6948	0.201353	7514.95	67.006	0.185117
	7525.76	67.3705	0.200389	7518.49	66.5464	0.183847
	7529.31	67.0496	0.199434	7522.04	66.0874	0.182579
	7532.85	66.7329	0.198492	7525.58	65.6339	0.181326
	7536.4	66.4223	0.197568	7529.13	65.1913	0.180103
	7539.95	66.1166	0.196659	7532.67	64.7643	0.178924
	7543.5	65.8123	0.195754	7536.22	64.3556	0.177795
	7547.04	65.5095	0.194853	7539.77	63.9621	0.176707
	7550.59	65.2071	0.193954	7543.32	63.5772	0.175644
	7554.15	64.9049	0.193055	7546.87	63.1971	0.174594
	7557.7	64.6039	0.19216	7550.42	62.8187	0.173549
	7561.25	64.3019	0.191261	7553.97	62.4418	0.172507
	7564.8	63.9968	0.190354	7557.52	62.0679	0.171474
	7568.36	63.6922	0.189448	7561.07	61.6933	0.170439
	7571.91	63.3925	0.188556	7564.62	61.3152	0.169395
	7575.47	63.0999	0.187686	7568.18	60.9384	0.168354
	7579.03	62.8184	0.186849	7571.73	60.5699	0.167336
	7582.58	62.5473	0.186042	7575.29	60.2162	0.166359
	7586.14	62.2829	0.185256	7578.85	59.8826	0.165437
	7589.7	62.0282	0.184498	7582.4	59.5673	0.164566
	7593.26	61.7849	0.183775	7585.96	59.2655	0.163732
	7596.82	61.5511	0.183079	7589.52	58.9788	0.16294
	7600.39	61.3258	0.182409	7593.08	58.7091	0.162195
	7603.95	61.1073	0.181759	7596.64	58.4558	0.161495
	7607.51	60.8921	0.181119	7600.21	58.2179	0.160838
	7611.08	60.6817	0.180493	7603.77	57.9926	0.160216
	7614.64	60.4788	0.17989	7607.33	57.7765	0.159619
	7618.21	60.2817	0.179304	7610.9	57.5714	0.159052
	7621.77	60.0898	0.178733	7614.46	57.3805	0.158525
	7625.34	59.9029	0.178177	7618.03	57.2038	0.158036
	7628.91	59.7198	0.177632	7621.59	57.041	0.157587
	7632.48	59.5408	0.1771	7625.16	56.8902	0.15717
	7636.05	59.3666	0.176582	7628.73	56.7488	0.156779
	7639.62	59.1953	0.176072	7632.3	56.6159	0.156412
	7643.19	59.0248	0.175565	7635.87	56.4907	0.156066
	7646.77	58.8543	0.175058	7639.44	56.3715	0.155737
	7650.34	58.6823	0.174546	7643.01	56.2561	0.155418
	7653.91	58.5115	0.174038	7646.59	56.1422	0.155104
	7657.49	58.347	0.173549	7650.16	56.0286	0.15479
	7661.07	58.1903	0.173083	7653.73	55.9194	0.154488
	7664.64	58.0445	0.172649	7657.31	55.8216	0.154218
	7668.22	57.9107	0.172251	7660.88	55.7402	0.153993
	7671.8	57.7877	0.171885	7664.46	55.6797	0.153826
	7675.38	57.6793	0.171563	7668.04	55.6414	0.15372
	7678.96	57.5888	0.171294	7671.62	55.6253	0.153675
	7682.54	57.5142	0.171072	7675.2	55.6357	0.153704
	7686.12	57.4527	0.170889	7678.78	55.6766	0.153817
	7689.71	57.4036	0.170743	7682.36	55.7466	0.154011
	7693.29	57.3637	0.170624	7685.94	55.8424	0.154275
	7696.87	57.3358	0.170541	7689.52	55.9613	0.154604
	7700.46	57.3252	0.17051	7693.11	56.101	0.15499
	7704.05	57.3306	0.170526	7696.69	56.2654	0.155444
	7707.63	57.3521	0.17059	7700.28	56.4601	0.155982
	7711.22	57.3886	0.170698	7703.86	56.6863	0.156607
	7714.81	57.4356	0.170838	7707.45	56.9434	0.157317
	7718.4	57.4928	0.171008	7711.04	57.2279	0.158103
	7721.99	57.5593	0.171206	7714.63	57.5338	0.158948
	7725.58	57.6327	0.171424	7718.22	57.8582	0.159844
	7729.17	57.7116	0.171659	7721.81	58.1983	0.160784
	7732.77	57.793	0.171901	7725.4	58.5507	0.161757
	7736.36	57.8731	0.172139	7728.99	58.912	0.162756
	7739.95	57.954	0.17238	7732.58	59.2766	0.163763
	7743.55	58.0389	0.172633	7736.18	59.6397	0.164766
	7747.15	58.1278	0.172897	7739.77	60.0033	0.165771
	7750.74	58.2225	0.173179	7743.37	60.3712	0.166787
	7754.34	58.3208	0.173471	7746.96	60.7457	0.167822
	7757.94	58.4176	0.173759	7750.56	61.1277	0.168877
	7761.54	58.5137	0.174045	7754.16	61.5131	0.169942
	7765.14	58.6089	0.174328	7757.76	61.8952	0.170997
	7768.74	58.7025	0.174606	7761.35	62.2725	0.17204
	7772.34	58.7952	0.174882	7764.95	62.6448	0.173068
	7775.95	58.8858	0.175152	7768.56	63.0114	0.174081
	7779.55	58.9727	0.17541	7772.16	63.373	0.17508
	7783.15	59.0567	0.17566	7775.76	63.7281	0.176061
	7786.76	59.1385	0.175903	7779.36	64.0749	0.177019
	7790.37	59.2182	0.17614	7782.97	64.414	0.177956
	7793.97	59.2966	0.176374	7786.57	64.7464	0.178874
	7797.58	59.371	0.176595	7790.18	65.073	0.179777
	7801.19	59.4375	0.176793	7793.79	65.3939	0.180663
	7804.8	59.4949	0.176963	7797.4	65.7046	0.181521
	7808.41	59.5406	0.177099	7801	65.9989	0.182335
	7812.02	59.574	0.177199	7804.61	66.2723	0.18309
	7815.63	59.5959	0.177264	7808.22	66.521	0.183777
	7819.25	59.6039	0.177288	7811.84	66.7439	0.184393
	7822.86	59.5958	0.177263	7815.45	66.9409	0.184937
	7826.47	59.5746	0.1772	7819.06	67.1087	0.185401
	7830.09	59.5441	0.17711	7822.67	67.245	0.185777
	7833.71	59.5065	0.176998	7826.29	67.3535	0.186077
	7837.32	59.466	0.176877	7829.9	67.4398	0.186315
	7840.94	59.4223	0.176747	7833.52	67.5095	0.186508
	7844.56	59.3731	0.176601	7837.14	67.5677	0.186669
	7848.18	59.3221	0.176449	7840.76	67.6145	0.186798
	7851.8	59.272	0.1763	7844.37	67.6485	0.186892
	7855.42	59.2216	0.17615	7847.99	67.6732	0.18696
	7859.04	59.1706	0.175999	7851.61	67.6923	0.187013
	7862.67	59.1184	0.175843	7855.24	67.7057	0.18705
	7866.29	59.063	0.175679	7858.86	67.7122	0.187068
	7869.92	59.0077	0.175514	7862.48	67.7105	0.187063
	7873.54	58.9575	0.175365	7866.1	67.6993	0.187032
	7877.17	58.9128	0.175232	7869.73	67.6833	0.186988
	7880.8	58.8752	0.17512	7873.35	67.6688	0.186948
	7884.42	58.842	0.175021	7876.98	67.6588	0.18692
	7888.05	58.8077	0.174919	7880.61	67.654	0.186907
	7891.68	58.7713	0.174811	7884.24	67.6498	0.186895
	7895.31	58.7304	0.174689	7887.87	67.6385	0.186864
	7898.94	58.6835	0.17455	7891.49	67.6156	0.186801
	7902.58	58.631	0.174394	7895.13	67.5773	0.186695
	7906.21	58.5692	0.17421	7898.76	67.5211	0.18654
	7909.84	58.4938	0.173986	7902.39	67.4453	0.18633
	7913.48	58.4084	0.173732	7906.02	67.3442	0.186051
	7917.11	58.3177	0.173462	7909.66	67.2129	0.185688
	7920.75	58.2231	0.17318	7913.29	67.0552	0.185253
	7924.39	58.1289	0.1729	7916.93	66.8778	0.184763
	7928.03	58.0323	0.172613	7920.56	66.6857	0.184232
	7931.66	57.9277	0.172302	7924.2	66.4825	0.183671
	7935.3	57.8171	0.171973	7927.84	66.2648	0.183069
	7938.94	57.7015	0.171629	7931.48	66.0256	0.182408
	7942.59	57.5805	0.171269	7935.12	65.7653	0.181689
	7946.23	57.4563	0.1709	7938.76	65.4854	0.180916
	7949.87	57.3279	0.170518	7942.4	65.1875	0.180093
	7953.52	57.1939	0.170119	7946.04	64.8746	0.179228
	7957.16	57.0566	0.169711	7949.68	64.5469	0.178323
	7960.81	56.9185	0.1693	7953.33	64.2043	0.177377
	7964.45	56.7805	0.16889	7956.97	63.8502	0.176398
	7968.1	56.6449	0.168486	7960.62	63.4889	0.1754
	7971.75	56.5099	0.168085	7964.26	63.1242	0.174393
	7975.4	56.3721	0.167675	7967.91	62.7591	0.173384
	7979.05	56.2315	0.167257	7971.56	62.3913	0.172368
	7982.7	56.0869	0.166826	7975.21	62.0164	0.171332
	7986.35	55.9387	0.166386	7978.86	61.6325	0.170272
	7990	55.7893	0.165941	7982.51	61.2385	0.169183
	7993.65	55.6371	0.165489	7986.16	60.8363	0.168072
	7997.31	55.4814	0.165025	7989.81	60.4296	0.166948
	8000.96	55.3238	0.164557	7993.47	60.018	0.165811
	8004.62	55.166	0.164087	7997.12	59.601	0.164659
	8008.28	55.0094	0.163622	8000.77	59.1806	0.163498
	8011.93	54.8564	0.163166	8004.43	58.7591	0.162333
	8015.59	54.7067	0.162721	8008.09	58.3396	0.161174
	8019.25	54.5587	0.162281	8011.74	57.9249	0.160029
	8022.91	54.414	0.161851	8015.4	57.5149	0.158896
	8026.57	54.2734	0.161432	8019.06	57.1087	0.157774
	8030.23	54.1373	0.161028	8022.72	56.707	0.156664
	8033.9	54.007	0.16064	8026.38	56.3115	0.155571
	8037.56	53.8825	0.16027	8030.04	55.9243	0.154502
	8041.22	53.7637	0.159916	8033.7	55.5487	0.153464
	8044.89	53.6521	0.159584	8037.37	55.1863	0.152463
	8048.55	53.5494	0.159279	8041.03	54.8389	0.151503
	8052.22	53.4563	0.159002	8044.7	54.5086	0.15059
	8055.89	53.374	0.158757	8048.36	54.1976	0.149731
	8059.56	53.3008	0.158539	8052.03	53.9087	0.148933
	8063.22	53.2331	0.158338	8055.7	53.6432	0.1482
	8066.89	53.17	0.15815	8059.36	53.3979	0.147522
	8070.57	53.1091	0.157969	8063.03	53.1671	0.146884
	8074.24	53.0498	0.157793	8066.7	52.9467	0.146275
	8077.91	52.993	0.157624	8070.37	52.7327	0.145684
	8081.58	52.9359	0.157454	8074.05	52.524	0.145108
	8085.26	52.8759	0.157276	8077.72	52.3209	0.144546
	8088.93	52.8145	0.157093	8081.39	52.1193	0.143989
	8092.61	52.7532	0.156911	8085.07	51.9156	0.143427
	8096.28	52.6925	0.15673	8088.74	51.7109	0.142861
	8099.96	52.6341	0.156556	8092.42	51.5074	0.142299
	8103.64	52.5759	0.156383	8096.09	51.3073	0.141746
	8107.32	52.5137	0.156198	8099.77	51.1118	0.141206
	8111	52.4481	0.156003	8103.45	50.9171	0.140668
	8114.68	52.3784	0.155796	8107.13	50.7173	0.140116
	8118.36	52.3055	0.155579	8110.81	50.5104	0.139545
	8122.04	52.2324	0.155362	8114.49	50.2963	0.138953
	8125.73	52.1592	0.155144	8118.17	50.0779	0.13835
	8129.41	52.0865	0.154928	8121.85	49.8607	0.13775
	8133.1	52.0155	0.154716	8125.54	49.6474	0.13716
	8136.78	51.9464	0.154511	8129.22	49.44	0.136587
	8140.47	51.8812	0.154317	8132.9	49.2409	0.136037
	8144.16	51.8222	0.154141	8136.59	49.0518	0.135515
	8147.85	51.7671	0.153978	8140.28	48.8771	0.135032
	8151.53	51.7127	0.153816	8143.96	48.7204	0.134599
	8155.22	51.658	0.153653	8147.65	48.5783	0.134207
	8158.92	51.6007	0.153483	8151.34	48.445	0.133839
	8162.61	51.5418	0.153307	8155.03	48.3167	0.133484
	8166.3	51.4845	0.153137	8158.72	48.1902	0.133135
	8169.99	51.4272	0.152967	8162.41	48.0679	0.132797
	8173.69	51.369	0.152793	8166.11	47.9547	0.132484
	8177.38	51.3108	0.15262	8169.8	47.85	0.132195
	8181.08	51.2524	0.152447	8173.49	47.7522	0.131925
	8184.78	51.1948	0.152275	8177.19	47.6613	0.131673
	8188.47	51.1397	0.152111	8180.88	47.5766	0.131439
	8192.17	51.0859	0.151951	8184.58	47.4991	0.131225
	8195.87	51.0317	0.15179	8188.28	47.4302	0.131035
	8199.57	50.9774	0.151629	8191.98	47.3676	0.130862
	8203.27	50.9226	0.151466	8195.68	47.3083	0.130698
	8206.97	50.868	0.151303	8199.38	47.2506	0.130539
	8210.68	50.8151	0.151146	8203.08	47.1934	0.130381
	8214.38	50.7641	0.150994	8206.78	47.1383	0.130229
	8218.08	50.715	0.150848	8210.48	47.0885	0.130091
	8221.79	50.6684	0.15071	8214.18	47.0452	0.129971
	8225.49	50.6243	0.150578	8217.89	47.0091	0.129872
	8229.2	50.5835	0.150457	8221.59	46.98	0.129791
	8232.91	50.5468	0.150348	8225.3	46.9569	0.129727
	8236.62	50.5131	0.150248	8229.01	46.9407	0.129683
[truncated: 2,515 more rows]

## Sheet: Supplementary Figure 3a
Figure. 3a PK digestion of WT and G51D fibrils.
0.5 μg/ml PK:										1.5 μg/ml PK:
Time (min)	WT1a PFFs				G51D PFFs					Time (min)	WT1a PFFs				G51D PFFs
0	100	100	100	100	100	100	100	100		0	100	100	100	100	100	100	100	100
10	47.2211	41.2747	51.1071	49.6984	14.9425	7.35487	5.58622	27.5133		10	47.0695	40.4925	28.4195	28.891	10.1773	5.53798	4.11353	5.06276
30	24.5295	24.6663	26.9951	30.5603	2.59902	0.991925	0.922066	10.9201		30	21.396	23.7	19.6735	8.1344	3.4101	2.38404	4.88053	0.748106
60	14.1493	13.6588	11.0397	26.7713	1.77239	1.09904	1.03138	4.44522		60	7.51012	13.4448	13.4451	0.218515	3.19218	2.99786	4.29645	1.57624
200	1.3485	1.41196	1.64518	1.62047	2.88679	2.79975	3.05613	0.430991		200	3.21917	10.8493	1.60127	0.960996	2.55662	0.492264	1.01471	0.212253

[truncated: 5 more sheets: Supplementary Figure 4a, Supplementary Figure 4c, Supplementary Fig 6, Supplementary Fig 7a, Supplementary Fig 7b]
